# Supplementary material for: 4-(4-Meth­oxy­phen­yl)naphtho­[2,3-b]thio­phene
Source: Acta Crystallogr Sect E Struct Rep Online. 2012 Feb 29;68(Pt 3):o875–6. doi: 10.1107/S1600536812005697 (PMC3297925; doi:10.1107/S1600536812005697)
Supplement: Supplementary file 1 [file e-68-0o875-sup1.cif]

##############################################################################
#                                                                            #
# This CIF contains the data in a paper accepted for publication in          #
# Acta Crystallographica Section E. It conforms to the requirements of       #
# Notes for Authors for Acta Crystallographica Section E, and has been       #
# peer reviewed under the auspices of the IUCr Commission on Journals.       #
#                                                                            #
# Full details of the Crystallographic Information File format               #
# are given in the paper "The Crystallographic Information File (CIF):       #
# a New Standard Archive File for Crystallography" by S. R. Hall, F. H.      #
# Allen and I. D. Brown [Acta Cryst. (1991), A47, 655-685].                  #
#                                                                            #
# The current version of the core CIF dictionary is obtainable from          #
# ftp://ftp.iucr.org/pub/cif_core.dic.                                       #
#                                                                            #
# Software is freely available for graphical display of the structure(s)     #
# in this CIF. For information consult the CIF software page                 #
# http://www.iucr.org/resources/cif/software.                                #
#                                                                            #
# This file may be used for bona fide research purposes within the           #
# scientific community so long as proper attribution is given to the journal # 
# article from which it was obtained.                                        #
#                                                                            #
##############################################################################
data_global
_audit_creation_method     'SHELXL-97'
_journal_data_validation_number     ?
_journal_date_recd_electronic     2012-01-16
_journal_date_accepted     2012-02-08
_journal_name_full     'Acta Crystallographica, Section E'
_journal_year     2012
_journal_volume     68
_journal_issue      3
_journal_page_first     o875
_journal_page_last     o876
_journal_paper_category     QO
_journal_paper_doi     10.1107/S1600536812005697
_journal_coeditor_code     IM2353
loop_
    _publ_contact_author_name
    _publ_contact_author_address
    _publ_contact_author_email
    'R. Joel Karunakaran'
;
Department of Chemistry
Madras Christian College (Autonomous)
Chennai 600 059
Tamil Nadu
India
;
 rjkmcc@yahoo.com
    'S. Vasudhevan'
;
Department of Chemistry
Madras Christian College (Autonomous)
Chennai 600 059
Tamil Nadu
India
;
 vasu_sbm@yahoo.com
_publ_contact_author_phone     '+91 9444350863'
_publ_section_title
;
4-(4-Methoxyphenyl)naphtho[2,3-<i>b</i>]thiophene
;
loop_
    _publ_author_name
    _publ_author_address
    'S. Vasudhevan'
;
Department of Chemistry
Madras Christian College (Autonomous)
Chennai 600 059
Tamil Nadu
India
;
    'G. Puthilibai'
;
Department of Chemistry
Sri Sairam Engineering College
Chennai 600 044
Tamil Nadu
India
;
    'R. Joel Karunakaran'
;
Department of Chemistry
Madras Christian College (Autonomous)
Chennai 600 059
Tamil Nadu
India
;
data_I
_audit_creation_method     SHELXL97
_chemical_name_systematic
;
4-(4-Methoxyphenyl)naphtho[2,3-<i>b</i>]thiophene
;
_chemical_name_common     ?
_chemical_formula_moiety     'C19 H14 O S'
_chemical_formula_sum     'C19 H14 O S'
_chemical_formula_iupac     'C19 H14 O S'
_chemical_formula_weight     290.36
_chemical_melting_point     ?
_symmetry_cell_setting     monoclinic
_symmetry_space_group_name_H-M     'P 21/n'
_symmetry_space_group_name_Hall     '-P 2yn'
loop_
    _symmetry_equiv_pos_as_xyz
    'x, y, z'
    '-x+1/2, y+1/2, -z+1/2'
    '-x, -y, -z'
    'x-1/2, -y-1/2, z-1/2'
_cell_length_a     9.2961(5)
_cell_length_b     15.9931(7)
_cell_length_c     10.0896(6)
_cell_angle_alpha     90.00
_cell_angle_beta     104.580(3)
_cell_angle_gamma     90.00
_cell_volume     1451.75(13)
_cell_formula_units_Z     4
_cell_measurement_reflns_used     4322
_cell_measurement_theta_min     2.7
_cell_measurement_theta_max     24.5
_cell_measurement_temperature     293(2)
_exptl_crystal_description     block
_exptl_crystal_colour     'pale yellow'
_exptl_crystal_size_max     0.30
_exptl_crystal_size_mid     0.20
_exptl_crystal_size_min     0.20
_exptl_crystal_density_diffrn     1.328
_exptl_crystal_density_meas     ?
_exptl_crystal_density_method     'not measured'
_exptl_crystal_F_000     608
_exptl_absorpt_coefficient_mu     0.218
_exptl_absorpt_correction_type     multi-scan
_exptl_absorpt_process_details     '(SADABS; Bruker, 2004)'
_exptl_absorpt_correction_T_min     0.912
_exptl_absorpt_correction_T_max     0.961
_exptl_special_details
;
;
_diffrn_ambient_temperature     293(2)
_diffrn_radiation_type     MoK\a
_diffrn_radiation_wavelength     0.71073
_diffrn_radiation_source     'fine-focus sealed tube'
_diffrn_radiation_monochromator     graphite
_diffrn_measurement_device_type     'Bruker Kappa APEXII CCD'
_diffrn_measurement_method     '\w and \f'
_diffrn_detector_area_resol_mean     ?
_diffrn_reflns_number     15008
_diffrn_reflns_av_R_equivalents     0.0238
_diffrn_reflns_av_sigmaI/netI     0.0170
_diffrn_reflns_theta_min     2.44
_diffrn_reflns_theta_max     25.00
_diffrn_reflns_theta_full     25.00
_diffrn_measured_fraction_theta_max     1.000
_diffrn_measured_fraction_theta_full     1.000
_diffrn_reflns_limit_h_min     -11
_diffrn_reflns_limit_h_max     11
_diffrn_reflns_limit_k_min     -19
_diffrn_reflns_limit_k_max     19
_diffrn_reflns_limit_l_min     -11
_diffrn_reflns_limit_l_max     11
_diffrn_standards_number     ?
_diffrn_standards_interval_count     ?
_diffrn_standards_interval_time     ?
_diffrn_standards_decay_%     0
_refine_special_details
;
 Refinement of F^2^ against ALL reflections.  The weighted R-factor wR and
 goodness of fit S are based on F^2^, conventional R-factors R are based
 on F, with F set to zero for negative F^2^. The threshold expression of
 F^2^ > 2sigma(F^2^) is used only for calculating R-factors(gt) etc. and is
 not relevant to the choice of reflections for refinement.  R-factors based
 on F^2^ are statistically about twice as large as those based on F, and R-
 factors based on ALL data will be even larger.
;
_reflns_number_total     2553
_reflns_number_gt     2223
_reflns_threshold_expression     I>2\s(I)
_refine_ls_structure_factor_coef     Fsqd
_refine_ls_matrix_type     full
_refine_ls_R_factor_all     0.0612
_refine_ls_R_factor_gt     0.0537
_refine_ls_wR_factor_gt     0.1442
_refine_ls_wR_factor_ref     0.1501
_refine_ls_goodness_of_fit_ref     1.113
_refine_ls_restrained_S_all     1.123
_refine_ls_number_reflns     2553
_refine_ls_number_parameters     196
_refine_ls_number_restraints     4
_refine_ls_hydrogen_treatment     constr
_refine_ls_weighting_scheme     calc
_refine_ls_weighting_details
       'calc w = 1/[\s^2^(Fo^2^)+(0.0618P)^2^+1.0365P] where P=(Fo^2^+2Fc^2^)/3'
_atom_sites_solution_hydrogens     geom
_atom_sites_solution_primary     direct
_atom_sites_solution_secondary     difmap
_refine_ls_shift/su_max     0.000
_refine_ls_shift/su_mean     0.000
_refine_diff_density_max     0.328
_refine_diff_density_min     -0.353
_refine_ls_extinction_method     none
_refine_ls_extinction_coef     ?
loop_
    _atom_type_symbol
    _atom_type_description
    _atom_type_scat_dispersion_real
    _atom_type_scat_dispersion_imag
    _atom_type_scat_source
    'C' 'C' 0.0033 0.0016
                         'International Tables Vol C Tables 4.2.6.8 and 6.1.1.4'
    'H' 'H' 0.0000 0.0000
                         'International Tables Vol C Tables 4.2.6.8 and 6.1.1.4'
    'O' 'O' 0.0106 0.0060
                         'International Tables Vol C Tables 4.2.6.8 and 6.1.1.4'
    'S' 'S' 0.1246 0.1234
                         'International Tables Vol C Tables 4.2.6.8 and 6.1.1.4'
_computing_data_collection     'APEX2 (Bruker, 2004)'
_computing_cell_refinement     'APEX2 and SAINT (Bruker, 2004)'
_computing_data_reduction     'SAINT and XPREP (Bruker, 2004)'
_computing_structure_solution     'SIR92 (Altomare <i>et al.</i>, 1993)'
_computing_structure_refinement     'SHELXL97 (Sheldrick, 2008)'
_computing_molecular_graphics
;
ORTEP-3 (Farrugia, 1997) and Mercury (Macrae <i>et al.</i>,
2008)
;
_computing_publication_material     'SHELXL97 (Sheldrick, 2008)'
loop_
    _atom_site_type_symbol
    _atom_site_label
    _atom_site_fract_x
    _atom_site_fract_y
    _atom_site_fract_z
    _atom_site_U_iso_or_equiv
    _atom_site_adp_type
    _atom_site_calc_flag
    _atom_site_refinement_flags
    _atom_site_occupancy
    _atom_site_symmetry_multiplicity
    _atom_site_disorder_assembly
    _atom_site_disorder_group
    C C1 0.5082(5) -0.0475(3) 0.6960(6) 0.0644(14) Uani d P 0.808(3) 1 A 1
    H H1 0.4432 -0.0894 0.7079 0.077 Uiso calc PR 0.808(3) 1 A 1
    C C2 0.6679(6) -0.0682(3) 0.6871(5) 0.0614(3) Uani d P 0.808(3) 1 A 1
    H H2 0.7162 -0.1196 0.6943 0.074 Uiso calc PR 0.808(3) 1 A 1
    S S1 0.45408(12) 0.05754(8) 0.68296(10) 0.0614(3) Uani d P 0.808(3) 1 A 1
    C C1' 0.461(3) -0.0280(15) 0.677(3) 0.0644(14) Uani d PD 0.187(3) 1 A 2
    H H1' 0.3766 -0.0550 0.6898 0.077 Uiso calc PR 0.187(3) 1 A 2
    C C2' 0.4755(15) 0.0563(14) 0.646(3) 0.0614(3) Uani d PD 0.187(3) 1 A 2
    H H2' 0.3939 0.0917 0.6199 0.074 Uiso calc PR 0.187(3) 1 A 2
    S S1' 0.6213(5) -0.0676(3) 0.6865(5) 0.0614(3) Uani d PD 0.187(3) 1 A 2
    C C3 0.7222(3) 0.01533(15) 0.6642(3) 0.0490(6) Uani d D 1 1 . .
    C C4 0.8635(3) 0.02564(16) 0.6515(3) 0.0515(6) Uani d . 1 1 A .
    H H4 0.9258 -0.0204 0.6564 0.062 Uiso calc R 1 1 . .
    C C5 0.9148(3) 0.10577(17) 0.6308(2) 0.0461(6) Uani d . 1 1 . .
    C C6 1.0633(3) 0.1195(2) 0.6226(3) 0.0605(8) Uani d . 1 1 A .
    H H6 1.1268 0.0741 0.6279 0.073 Uiso calc R 1 1 . .
    C C7 1.1118(3) 0.1930(2) 0.6081(3) 0.0631(8) Uani d . 1 1 . .
    H H7 1.2106 0.1997 0.6059 0.076 Uiso calc R 1 1 A .
    C C8 1.0209(3) 0.2633(2) 0.5954(3) 0.0630(8) Uani d . 1 1 A .
    H H8 1.0603 0.3153 0.5833 0.076 Uiso calc R 1 1 . .
    C C9 0.8833(3) 0.25843(16) 0.6001(2) 0.0452(6) Uani d . 1 1 . .
    H H9 0.8252 0.3064 0.5910 0.054 Uiso calc R 1 1 A .
    C C10 0.8187(3) 0.17623(15) 0.6198(2) 0.0407(5) Uani d . 1 1 A .
    C C11 0.6717(3) 0.16559(15) 0.6331(2) 0.0409(5) Uani d . 1 1 . .
    C C12 0.6285(3) 0.08554(15) 0.6572(2) 0.0437(6) Uani d D 1 1 A .
    C C13 0.5697(2) 0.23754(15) 0.6292(2) 0.0409(5) Uani d . 1 1 A .
    C C14 0.5147(3) 0.28478(16) 0.5126(3) 0.0484(6) Uani d . 1 1 . .
    H H14 0.5416 0.2712 0.4325 0.058 Uiso calc R 1 1 A .
    C C15 0.4202(3) 0.35206(17) 0.5124(3) 0.0490(6) Uani d . 1 1 A .
    H H15 0.3842 0.3830 0.4328 0.059 Uiso calc R 1 1 . .
    C C16 0.3800(3) 0.37276(15) 0.6307(2) 0.0426(6) Uani d . 1 1 . .
    C C17 0.4321(3) 0.32557(16) 0.7474(3) 0.0461(6) Uani d . 1 1 A .
    H H17 0.4038 0.3387 0.8269 0.055 Uiso calc R 1 1 . .
    C C18 0.5258(3) 0.25921(16) 0.7463(2) 0.0457(6) Uani d . 1 1 . .
    H H18 0.5606 0.2281 0.8259 0.055 Uiso calc R 1 1 A .
    C C19 0.2441(4) 0.4937(2) 0.5322(3) 0.0717(9) Uani d . 1 1 . .
    H H19A 0.3303 0.5160 0.5086 0.107 Uiso calc R 1 1 A .
    H H19B 0.1878 0.5385 0.5576 0.107 Uiso calc R 1 1 . .
    H H19C 0.1838 0.4645 0.4548 0.107 Uiso calc R 1 1 . .
    O O1 0.2893(2) 0.43755(11) 0.64381(19) 0.0548(5) Uani d . 1 1 A .
loop_
    _atom_site_aniso_label
    _atom_site_aniso_U_11
    _atom_site_aniso_U_22
    _atom_site_aniso_U_33
    _atom_site_aniso_U_12
    _atom_site_aniso_U_13
    _atom_site_aniso_U_23
    C1 0.057(4) 0.077(3) 0.056(3) -0.031(2) 0.010(3) 0.005(2)
    C2 0.0525(6) 0.0696(6) 0.0625(7) -0.0089(4) 0.0150(4) 0.0068(5)
    S1 0.0525(6) 0.0696(6) 0.0625(7) -0.0089(4) 0.0150(4) 0.0068(5)
    C1' 0.057(4) 0.077(3) 0.056(3) -0.031(2) 0.010(3) 0.005(2)
    C2' 0.0525(6) 0.0696(6) 0.0625(7) -0.0089(4) 0.0150(4) 0.0068(5)
    S1' 0.0525(6) 0.0696(6) 0.0625(7) -0.0089(4) 0.0150(4) 0.0068(5)
    C3 0.0631(16) 0.0428(14) 0.0391(13) 0.0014(12) 0.0091(11) 0.0000(10)
    C4 0.0606(16) 0.0466(14) 0.0472(14) 0.0126(12) 0.0137(12) 0.0023(12)
    C5 0.0438(13) 0.0570(15) 0.0371(13) 0.0057(11) 0.0094(10) -0.0017(11)
    C6 0.0478(15) 0.080(2) 0.0544(17) 0.0155(15) 0.0140(12) 0.0006(15)
    C7 0.0409(14) 0.084(2) 0.0650(18) -0.0075(14) 0.0153(13) -0.0171(16)
    C8 0.074(2) 0.0624(18) 0.0568(17) -0.0210(15) 0.0235(15) -0.0096(14)
    C9 0.0533(15) 0.0466(14) 0.0373(12) 0.0071(11) 0.0145(11) -0.0074(10)
    C10 0.0422(12) 0.0470(13) 0.0331(11) -0.0018(10) 0.0096(9) -0.0044(10)
    C11 0.0443(13) 0.0436(13) 0.0341(12) 0.0007(10) 0.0085(10) -0.0003(10)
    C12 0.0447(13) 0.0463(14) 0.0378(12) -0.0039(11) 0.0062(10) 0.0018(10)
    C13 0.0390(12) 0.0432(13) 0.0406(13) -0.0014(10) 0.0101(10) 0.0012(10)
    C14 0.0562(15) 0.0538(15) 0.0377(13) 0.0060(12) 0.0165(11) 0.0018(11)
    C15 0.0533(14) 0.0518(15) 0.0405(13) 0.0071(12) 0.0091(11) 0.0084(11)
    C16 0.0380(12) 0.0423(13) 0.0470(14) -0.0008(10) 0.0100(10) -0.0010(11)
    C17 0.0497(14) 0.0503(14) 0.0408(13) 0.0018(11) 0.0162(11) -0.0008(11)
    C18 0.0496(14) 0.0489(14) 0.0383(13) 0.0030(11) 0.0105(11) 0.0062(11)
    C19 0.081(2) 0.0627(19) 0.073(2) 0.0271(16) 0.0225(17) 0.0152(16)
    O1 0.0584(11) 0.0520(11) 0.0562(11) 0.0144(9) 0.0185(9) 0.0041(9)
_geom_special_details
;
 All esds (except the esd in the dihedral angle between two l.s. planes)
 are estimated using the full covariance matrix.  The cell esds are taken
 into account individually in the estimation of esds in distances, angles
 and torsion angles; correlations between esds in cell parameters are only
 used when they are defined by crystal symmetry.  An approximate (isotropic)
 treatment of cell esds is used for estimating esds involving l.s. planes.
;
loop_
    _geom_bond_atom_site_label_1
    _geom_bond_atom_site_label_2
    _geom_bond_site_symmetry_2
    _geom_bond_distance
    _geom_bond_publ_flag
    C1 C2 . 1.545(6) ?
    C1 S1 . 1.749(5) ?
    C1 H1 . 0.9300 ?
    C2 C3 . 1.468(5) ?
    C2 H2 . 0.9300 ?
    S1 C12 . 1.764(3) ?
    C1' C2' . 1.399(10) ?
    C1' S1' . 1.60(3) ?
    C1' H1' . 0.9300 ?
    C2' C12 . 1.474(10) ?
    C2' H2' . 0.9300 ?
    S1' C3 . 1.673(5) ?
    C3 C4 . 1.362(4) ?
    C3 C12 . 1.412(4) ?
    C4 C5 . 1.401(4) ?
    C4 H4 . 0.9300 ?
    C5 C6 . 1.420(4) ?
    C5 C10 . 1.425(3) ?
    C6 C7 . 1.281(4) ?
    C6 H6 . 0.9300 ?
    C7 C8 . 1.392(4) ?
    C7 H7 . 0.9300 ?
    C8 C9 . 1.294(4) ?
    C8 H8 . 0.9300 ?
    C9 C10 . 1.479(3) ?
    C9 H9 . 0.9300 ?
    C10 C11 . 1.417(3) ?
    C11 C12 . 1.381(3) ?
    C11 C13 . 1.486(3) ?
    C13 C14 . 1.384(3) ?
    C13 C18 . 1.387(3) ?
    C14 C15 . 1.389(4) ?
    C14 H14 . 0.9300 ?
    C15 C16 . 1.378(4) ?
    C15 H15 . 0.9300 ?
    C16 O1 . 1.363(3) ?
    C16 C17 . 1.379(3) ?
    C17 C18 . 1.375(3) ?
    C17 H17 . 0.9300 ?
    C18 H18 . 0.9300 ?
    C19 O1 . 1.419(3) ?
    C19 H19A . 0.9600 ?
    C19 H19B . 0.9600 ?
    C19 H19C . 0.9600 ?
loop_
    _geom_angle_atom_site_label_1
    _geom_angle_atom_site_label_2
    _geom_angle_atom_site_label_3
    _geom_angle_site_symmetry_1
    _geom_angle_site_symmetry_3
    _geom_angle
    _geom_angle_publ_flag
    C2 C1 S1 . . 117.7(4) ?
    C2 C1 H1 . . 121.2 ?
    S1 C1 H1 . . 121.2 ?
    C3 C2 C1 . . 100.8(4) ?
    C3 C2 H2 . . 129.6 ?
    C1 C2 H2 . . 129.6 ?
    C1 S1 C12 . . 89.8(2) ?
    C2' C1' S1' . . 105(2) ?
    C2' C1' H1' . . 127.7 ?
    S1' C1' H1' . . 127.7 ?
    C1' C2' C12 . . 115.9(19) ?
    C1' C2' H2' . . 122.1 ?
    C12 C2' H2' . . 122.1 ?
    C1' S1' C3 . . 103.0(9) ?
    C4 C3 C12 . . 119.8(2) ?
    C4 C3 C2 . . 120.3(3) ?
    C12 C3 C2 . . 120.0(3) ?
    C4 C3 S1' . . 134.1(3) ?
    C12 C3 S1' . . 106.1(3) ?
    C2 C3 S1' . . 13.9(3) ?
    C3 C4 C5 . . 119.8(2) ?
    C3 C4 H4 . . 120.1 ?
    C5 C4 H4 . . 120.1 ?
    C4 C5 C6 . . 121.5(3) ?
    C4 C5 C10 . . 120.3(2) ?
    C6 C5 C10 . . 118.2(3) ?
    C7 C6 C5 . . 121.6(3) ?
    C7 C6 H6 . . 119.2 ?
    C5 C6 H6 . . 119.2 ?
    C6 C7 C8 . . 121.9(3) ?
    C6 C7 H7 . . 119.1 ?
    C8 C7 H7 . . 119.1 ?
    C9 C8 C7 . . 122.1(3) ?
    C9 C8 H8 . . 119.0 ?
    C7 C8 H8 . . 119.0 ?
    C8 C9 C10 . . 119.8(2) ?
    C8 C9 H9 . . 120.1 ?
    C10 C9 H9 . . 120.1 ?
    C11 C10 C5 . . 119.9(2) ?
    C11 C10 C9 . . 123.6(2) ?
    C5 C10 C9 . . 116.4(2) ?
    C12 C11 C10 . . 117.3(2) ?
    C12 C11 C13 . . 120.7(2) ?
    C10 C11 C13 . . 122.0(2) ?
    C11 C12 C3 . . 122.9(2) ?
    C11 C12 C2' . . 126.8(10) ?
    C3 C12 C2' . . 108.8(10) ?
    C11 C12 S1 . . 125.5(2) ?
    C3 C12 S1 . . 111.67(19) ?
    C2' C12 S1 . . 13.0(10) ?
    C14 C13 C18 . . 117.6(2) ?
    C14 C13 C11 . . 122.8(2) ?
    C18 C13 C11 . . 119.6(2) ?
    C13 C14 C15 . . 121.5(2) ?
    C13 C14 H14 . . 119.2 ?
    C15 C14 H14 . . 119.2 ?
    C16 C15 C14 . . 119.6(2) ?
    C16 C15 H15 . . 120.2 ?
    C14 C15 H15 . . 120.2 ?
    O1 C16 C15 . . 125.2(2) ?
    O1 C16 C17 . . 115.2(2) ?
    C15 C16 C17 . . 119.6(2) ?
    C18 C17 C16 . . 120.2(2) ?
    C18 C17 H17 . . 119.9 ?
    C16 C17 H17 . . 119.9 ?
    C17 C18 C13 . . 121.5(2) ?
    C17 C18 H18 . . 119.3 ?
    C13 C18 H18 . . 119.3 ?
    O1 C19 H19A . . 109.5 ?
    O1 C19 H19B . . 109.5 ?
    H19A C19 H19B . . 109.5 ?
    O1 C19 H19C . . 109.5 ?
    H19A C19 H19C . . 109.5 ?
    H19B C19 H19C . . 109.5 ?
    C16 O1 C19 . . 118.1(2) ?
loop_
    _geom_torsion_atom_site_label_1
    _geom_torsion_atom_site_label_2
    _geom_torsion_atom_site_label_3
    _geom_torsion_atom_site_label_4
    _geom_torsion_site_symmetry_1
    _geom_torsion_site_symmetry_2
    _geom_torsion_site_symmetry_3
    _geom_torsion_site_symmetry_4
    _geom_torsion
    _geom_torsion_publ_flag
    S1 C1 C2 C3 . . . . -1.9(5) ?
    C2 C1 S1 C12 . . . . 2.4(4) ?
    S1' C1' C2' C12 . . . . -11(3) ?
    C2' C1' S1' C3 . . . . 4(2) ?
    C1 C2 C3 C4 . . . . 179.4(3) ?
    C1 C2 C3 C12 . . . . 0.2(4) ?
    C1 C2 C3 S1' . . . . -5.9(12) ?
    C1' S1' C3 C4 . . . . -174.8(13) ?
    C1' S1' C3 C12 . . . . 4.3(13) ?
    C1' S1' C3 C2 . . . . 179(2) ?
    C12 C3 C4 C5 . . . . -0.3(4) ?
    C2 C3 C4 C5 . . . . -179.4(3) ?
    S1' C3 C4 C5 . . . . 178.8(3) ?
    C3 C4 C5 C6 . . . . 177.4(2) ?
    C3 C4 C5 C10 . . . . -1.5(4) ?
    C4 C5 C6 C7 . . . . -177.8(3) ?
    C10 C5 C6 C7 . . . . 1.2(4) ?
    C5 C6 C7 C8 . . . . -1.9(5) ?
    C6 C7 C8 C9 . . . . 1.2(5) ?
    C7 C8 C9 C10 . . . . 0.2(4) ?
    C4 C5 C10 C11 . . . . 1.5(3) ?
    C6 C5 C10 C11 . . . . -177.4(2) ?
    C4 C5 C10 C9 . . . . 179.2(2) ?
    C6 C5 C10 C9 . . . . 0.2(3) ?
    C8 C9 C10 C11 . . . . 176.7(2) ?
    C8 C9 C10 C5 . . . . -0.9(3) ?
    C5 C10 C11 C12 . . . . 0.3(3) ?
    C9 C10 C11 C12 . . . . -177.2(2) ?
    C5 C10 C11 C13 . . . . 177.0(2) ?
    C9 C10 C11 C13 . . . . -0.5(3) ?
    C10 C11 C12 C3 . . . . -2.1(3) ?
    C13 C11 C12 C3 . . . . -178.9(2) ?
    C10 C11 C12 C2' . . . . -166.3(12) ?
    C13 C11 C12 C2' . . . . 17.0(13) ?
    C10 C11 C12 S1 . . . . 177.76(18) ?
    C13 C11 C12 S1 . . . . 1.0(3) ?
    C4 C3 C12 C11 . . . . 2.2(4) ?
    C2 C3 C12 C11 . . . . -178.7(3) ?
    S1' C3 C12 C11 . . . . -177.1(3) ?
    C4 C3 C12 C2' . . . . 168.8(11) ?
    C2 C3 C12 C2' . . . . -12.0(11) ?
    S1' C3 C12 C2' . . . . -10.5(11) ?
    C4 C3 C12 S1 . . . . -177.7(2) ?
    C2 C3 C12 S1 . . . . 1.4(3) ?
    S1' C3 C12 S1 . . . . 3.0(3) ?
    C1' C2' C12 C11 . . . . -179.4(19) ?
    C1' C2' C12 C3 . . . . 15(3) ?
    C1' C2' C12 S1 . . . . -90(5) ?
    C1 S1 C12 C11 . . . . 178.0(3) ?
    C1 S1 C12 C3 . . . . -2.1(3) ?
    C1 S1 C12 C2' . . . . 78(4) ?
    C12 C11 C13 C14 . . . . -116.0(3) ?
    C10 C11 C13 C14 . . . . 67.3(3) ?
    C12 C11 C13 C18 . . . . 63.7(3) ?
    C10 C11 C13 C18 . . . . -112.9(3) ?
    C18 C13 C14 C15 . . . . 0.7(4) ?
    C11 C13 C14 C15 . . . . -179.6(2) ?
    C13 C14 C15 C16 . . . . 0.1(4) ?
    C14 C15 C16 O1 . . . . 179.5(2) ?
    C14 C15 C16 C17 . . . . -1.1(4) ?
    O1 C16 C17 C18 . . . . -179.3(2) ?
    C15 C16 C17 C18 . . . . 1.2(4) ?
    C16 C17 C18 C13 . . . . -0.4(4) ?
    C14 C13 C18 C17 . . . . -0.5(4) ?
    C11 C13 C18 C17 . . . . 179.7(2) ?
    C15 C16 O1 C19 . . . . -6.8(4) ?
    C17 C16 O1 C19 . . . . 173.7(3) ?
loop_
    _geom_hbond_atom_site_label_D
    _geom_hbond_atom_site_label_H
    _geom_hbond_atom_site_label_A
    _geom_hbond_site_symmetry_A
    _geom_hbond_distance_DH
    _geom_hbond_distance_HA
    _geom_hbond_distance_DA
    _geom_hbond_angle_DHA
    _geom_hbond_publ_flag
    C17 H17 Cg 4_566 0.93 2.822 3.621(3) 145 yes
_iucr_refine_instructions_details
;
TITL SVDT2 in P2(1)/n
CELL  0.71073   9.2961  15.9931  10.0896   90.000  104.580   90.000
ZERR     4.00   0.0005   0.0007   0.0006    0.000    0.003    0.000
LATT   1
SYMM  1/2 - X, 1/2 + Y, 1/2 - Z
SFAC  C    H    O    S
UNIT  76   56   4    4
MERG   2
SUMP  1.0 0.001 1. 2. 1. 3.
DFIX  1.52 0.01 C12 C2'
DFIX  1.4 0.01 C2' C1'
DFIX  1.7 0.01 C3 S1'
EADP C2' S1 C2 S1'
EADP  C1 C1'
FMAP   2
PLAN   25
SIZE     0.20   0.20   0.30
ACTA
BOND   $H
CONF
WGHT     0.06180     1.03670
L.S.   5
FVAR     0.56971   0.80842   0.18665
PART    1
C1    1    0.508229   -0.047508    0.696014    21.00000    0.05738    0.07736 =
        0.05590    0.00480    0.00960   -0.03052
AFIX   43
H1    2    0.443223   -0.089403    0.707885    21.00000   -1.20000
AFIX    0
C2    1    0.667868   -0.068236    0.687125    21.00000    0.05245    0.06959 =
        0.06248    0.00676    0.01501   -0.00894
AFIX   43
H2    2    0.716224   -0.119569    0.694322    21.00000   -1.20000
AFIX    0
S1    4    0.454078    0.057543    0.682962    21.00000    0.05245    0.06959 =
        0.06248    0.00676    0.01501   -0.00894
PART    2
C1'   1    0.460789   -0.027999    0.677250    31.00000    0.05738    0.07736 =
        0.05590    0.00480    0.00960   -0.03052
AFIX   43
H1'   2    0.376607   -0.055004    0.689804    31.00000   -1.20000
AFIX    0
C2'   1    0.475549    0.056285    0.646051    31.00000    0.05245    0.06959 =
        0.06248    0.00676    0.01501   -0.00894
AFIX   43
H2'   2    0.393920    0.091671    0.619908    31.00000   -1.20000
AFIX    0
S1'   4    0.621254   -0.067598    0.686518    31.00000    0.05245    0.06959 =
        0.06248    0.00676    0.01501   -0.00894
PART    0
C3    1    0.722240    0.015331    0.664204    11.00000    0.06312    0.04279 =
        0.03911    0.00005    0.00906    0.00142
C4    1    0.863533    0.025636    0.651452    11.00000    0.06059    0.04662 =
        0.04720    0.00232    0.01368    0.01256
AFIX   43
H4    2    0.925817   -0.020388    0.656434    11.00000   -1.20000
AFIX    0
C5    1    0.914840    0.105770    0.630801    11.00000    0.04378    0.05704 =
        0.03708   -0.00174    0.00945    0.00573
C6    1    1.063284    0.119539    0.622592    11.00000    0.04781    0.08001 =
        0.05442    0.00059    0.01403    0.01552
AFIX   43
H6    2    1.126817    0.074056    0.627892    11.00000   -1.20000
AFIX    0
C7    1    1.111808    0.193043    0.608071    11.00000    0.04086    0.08449 =
        0.06499   -0.01709    0.01534   -0.00747
AFIX   43
H7    2    1.210577    0.199686    0.605906    11.00000   -1.20000
AFIX    0
C8    1    1.020898    0.263291    0.595435    11.00000    0.07350    0.06244 =
        0.05684   -0.00957    0.02347   -0.02096
AFIX   43
H8    2    1.060300    0.315345    0.583280    11.00000   -1.20000
AFIX    0
C9    1    0.883322    0.258427    0.600071    11.00000    0.05326    0.04658 =
        0.03729   -0.00736    0.01445    0.00713
AFIX   43
H9    2    0.825233    0.306446    0.591027    11.00000   -1.20000
AFIX    0
C10   1    0.818725    0.176233    0.619806    11.00000    0.04216    0.04703 =
        0.03308   -0.00441    0.00962   -0.00179
C11   1    0.671738    0.165586    0.633119    11.00000    0.04429    0.04365 =
        0.03409   -0.00032    0.00849    0.00071
C12   1    0.628513    0.085544    0.657178    11.00000    0.04467    0.04632 =
        0.03777    0.00182    0.00624   -0.00395
C13   1    0.569669    0.237537    0.629219    11.00000    0.03896    0.04321 =
        0.04063    0.00119    0.01013   -0.00145
C14   1    0.514652    0.284780    0.512593    11.00000    0.05616    0.05377 =
        0.03769    0.00183    0.01651    0.00598
AFIX   43
H14   2    0.541569    0.271159    0.432500    11.00000   -1.20000
AFIX    0
C15   1    0.420175    0.352064    0.512353    11.00000    0.05331    0.05184 =
        0.04049    0.00843    0.00915    0.00714
AFIX   43
H15   2    0.384213    0.382964    0.432817    11.00000   -1.20000
AFIX    0
C16   1    0.380042    0.372761    0.630681    11.00000    0.03804    0.04231 =
        0.04698   -0.00101    0.01001   -0.00080
C17   1    0.432131    0.325569    0.747352    11.00000    0.04970    0.05030 =
        0.04081   -0.00077    0.01624    0.00180
AFIX   43
H17   2    0.403784    0.338690    0.826944    11.00000   -1.20000
AFIX    0
C18   1    0.525811    0.259207    0.746320    11.00000    0.04964    0.04893 =
        0.03828    0.00619    0.01050    0.00302
AFIX   43
H18   2    0.560562    0.228148    0.825879    11.00000   -1.20000
AFIX    0
C19   1    0.244127    0.493677    0.532189    11.00000    0.08127    0.06274 =
        0.07263    0.01520    0.02249    0.02705
AFIX  137
H19A  2    0.330282    0.516033    0.508635    11.00000   -1.50000
H19B  2    0.187751    0.538500    0.557556    11.00000   -1.50000
H19C  2    0.183757    0.464478    0.454837    11.00000   -1.50000
AFIX    0
O1    3    0.289333    0.437550    0.643812    11.00000    0.05841    0.05201 =
        0.05620    0.00405    0.01854    0.01437
HKLF    4
END
;
