# Supplementary material for: 4-(4-Meth­oxy­phen­yl)naphtho­[2,3-b]thio­phene
Source: Acta Crystallogr Sect E Struct Rep Online. 2012 Feb 29;68(Pt 3):o875–6. doi: 10.1107/S1600536812005697 (PMC3297925; doi:10.1107/S1600536812005697)
Supplement: Supplementary file 2 [file e-68-0o875-Isup2.hkl]

# 
# h,k,l, Fc-squared, Fo-squared, sigma(Fo-squared) and status flag 
# 
data_I
_shelx_title ' SVDT2 in P2(1)/n' 
_shelx_refln_list_code          4 
_shelx_F_calc_maximum      175.10 
_exptl_crystal_F_000       608.00 
_reflns_d_resolution_high  0.8409 
 
loop_ 
 _symmetry_equiv_pos_as_xyz 
 'x, y, z' 
 '-x+1/2, y+1/2, -z+1/2' 
 '-x, -y, -z' 
 'x-1/2, -y-1/2, z-1/2' 
 
_cell_length_a     9.2961 
_cell_length_b    15.9931 
_cell_length_c    10.0896 
_cell_angle_alpha  90.000 
_cell_angle_beta  104.580 
_cell_angle_gamma  90.000 
 
_shelx_F_squared_multiplier     1.000 
 
loop_ 
 _refln_index_h 
 _refln_index_k 
 _refln_index_l 
 _refln_F_squared_calc 
 _refln_F_squared_meas 
 _refln_F_squared_sigma 
 _refln_observed_status 
   2   0   0     6666.08     6887.29     78.15 o 
   4   0   0      135.25      185.17      2.81 o 
   6   0   0       87.73       88.47      2.20 o 
   8   0   0       18.82       20.64      1.59 o 
  10   0   0        3.39       14.36      1.77 o 
   1   1   0       86.04       87.80      1.62 o 
   2   1   0      627.80      686.87      5.97 o 
   3   1   0      772.39      798.89      6.73 o 
   4   1   0      178.86      187.23      2.48 o 
   5   1   0      651.56      694.28      6.18 o 
   6   1   0       70.23       85.21      1.53 o 
   7   1   0       88.35       85.95      1.67 o 
   8   1   0       81.52       85.15      1.90 o 
   9   1   0       28.48       40.78      1.55 o 
  10   1   0        8.14       11.75      1.71 o 
   0   2   0      194.13      145.88      2.58 o 
   1   2   0     4615.53     4943.17     42.24 o 
   2   2   0     5989.34     5840.86     42.97 o 
   3   2   0        9.60       14.81      0.43 o 
   4   2   0      222.58      277.63      2.73 o 
   5   2   0      304.07      304.65      3.09 o 
   6   2   0       10.32       13.20      0.70 o 
   7   2   0      147.62      137.37      3.00 o 
   8   2   0        4.95        4.74      0.81 o 
   9   2   0       93.69       80.77      2.11 o 
  10   2   0       42.84       46.06      2.08 o 
   1   3   0     9985.50     9900.19     97.66 o 
   2   3   0     4881.77     4382.48     34.89 o 
   3   3   0      540.78      545.23      4.72 o 
   4   3   0     1307.64     1343.10     11.16 o 
   5   3   0       69.90       75.14      1.25 o 
   6   3   0      905.15      915.58      8.44 o 
   7   3   0      153.85      160.28      2.53 o 
   8   3   0       51.94       59.77      1.64 o 
   9   3   0        3.40        0.34      0.90 o 
  10   3   0        8.96        7.30      1.32 o 
   0   4   0     2481.80     2758.49     33.98 o 
   1   4   0        6.74        1.97      0.21 o 
   2   4   0      120.37       94.91      1.15 o 
   3   4   0     1578.02     1352.65     11.66 o 
   4   4   0     2179.18     2202.73     17.95 o 
   5   4   0      288.61      247.56      2.74 o 
   6   4   0      120.24      114.49      1.73 o 
   7   4   0      714.34      694.32      7.50 o 
   8   4   0       92.42       89.35      1.99 o 
   9   4   0        3.60        2.50      1.03 o 
  10   4   0        0.59        2.55      1.14 o 
   1   5   0      249.19      248.34      2.72 o 
   2   5   0       63.67       55.17      1.52 o 
   3   5   0       14.19       19.60      1.80 o 
   4   5   0      404.58      450.16      4.11 o 
   5   5   0        1.92        3.61      0.56 o 
   6   5   0        3.95        4.03      0.56 o 
   7   5   0      196.91      202.47      4.68 o 
   8   5   0       55.49       52.61      1.95 o 
   9   5   0        3.46        4.60      1.36 o 
  10   5   0        8.76        4.97      1.26 o 
   0   6   0     1280.75     1278.93     16.09 o 
   1   6   0       13.35       23.01      0.55 o 
   2   6   0     3206.87     3504.86     32.31 o 
   3   6   0     2214.36     2258.35     23.51 o 
   4   6   0       15.30       12.96      0.47 o 
   5   6   0       14.80       21.26      0.74 o 
   6   6   0        0.50        0.58      0.56 o 
   7   6   0        0.02        3.12      1.19 o 
   8   6   0       16.23       12.34      1.22 o 
   9   6   0       47.78       48.21      1.98 o 
  10   6   0        2.43        8.88      1.41 o 
   1   7   0     2832.53     2967.20     29.00 o 
   2   7   0      316.06      277.42      3.91 o 
   3   7   0       25.76       38.15      0.80 o 
   4   7   0      518.91      451.22      7.20 o 
   5   7   0      726.12      693.10      7.39 o 
   6   7   0      550.52      535.16      8.34 o 
   7   7   0        3.48        6.63      0.96 o 
   8   7   0      157.16      140.50      3.12 o 
   9   7   0       61.87       67.08      2.28 o 
   0   8   0      175.28      123.53      2.02 o 
   1   8   0      890.37      979.69      9.34 o 
   2   8   0       48.66       81.73      1.29 o 
   3   8   0        0.99        4.93      0.43 o 
   4   8   0        1.39        5.96      0.62 o 
   5   8   0       16.94       21.71      1.19 o 
   6   8   0      210.01      197.80      3.01 o 
   7   8   0       24.14       28.10      1.39 o 
   8   8   0       63.39       61.80      2.07 o 
   9   8   0        0.69        2.32      1.06 o 
   1   9   0      885.23      850.27      8.20 o 
   2   9   0       62.93       99.49      1.53 o 
   3   9   0      383.41      427.04      4.93 o 
   4   9   0        0.15        1.21      0.38 o 
   5   9   0        0.07        1.01      0.50 o 
   6   9   0      768.46      752.89      9.19 o 
   7   9   0       96.40       67.38      2.23 o 
   8   9   0        0.99        0.08      0.98 o 
   9   9   0       28.96       39.54      2.05 o 
   0  10   0     1028.89     1079.32     15.65 o 
   1  10   0        2.43        1.23      0.45 o 
   2  10   0      625.55      619.15      6.62 o 
   3  10   0       86.96       68.04      1.19 o 
   4  10   0       26.27       25.76      0.92 o 
   5  10   0        1.16        6.24      0.77 o 
   6  10   0       37.90       36.02      2.14 o 
   7  10   0       36.05       31.82      1.61 o 
   8  10   0       38.38       35.38      2.17 o 
   9  10   0       18.67       30.86      1.91 o 
   1  11   0      142.99      130.09      1.85 o 
   2  11   0      149.91      129.02      1.91 o 
   3  11   0      172.42      165.38      2.17 o 
   4  11   0       15.99       19.03      0.85 o 
   5  11   0        0.96        2.54      0.69 o 
   6  11   0      177.87      167.19      4.17 o 
   7  11   0       12.37       12.67      1.23 o 
   8  11   0       13.99       10.13      1.30 o 
   0  12   0      230.44      221.61      3.79 o 
   1  12   0      142.20      138.32      1.96 o 
   2  12   0      189.28      170.29      2.86 o 
   3  12   0      105.96       89.33      1.62 o 
   4  12   0       19.75       13.49      0.76 o 
   5  12   0       11.33       16.51      1.00 o 
   6  12   0        1.58        1.62      0.82 o 
   7  12   0       26.92       24.51      1.63 o 
   8  12   0       10.77       11.42      1.38 o 
   1  13   0      212.07      227.22      3.17 o 
   2  13   0      130.84      134.70      2.28 o 
   3  13   0      184.94      151.38      2.32 o 
   4  13   0        5.70        9.10      0.76 o 
   5  13   0      115.73       88.80      1.97 o 
   6  13   0      136.62      122.03      3.32 o 
   7  13   0        0.10       -0.88      0.88 o 
   0  14   0        8.54        7.71      0.98 o 
   1  14   0      207.03      206.91      3.62 o 
   2  14   0       45.97       38.96      1.39 o 
   3  14   0      120.54      107.26      1.91 o 
   4  14   0       32.23       33.48      1.16 o 
   5  14   0       60.14       62.59      1.67 o 
   6  14   0        5.03        4.86      1.35 o 
   7  14   0       22.59       22.23      1.79 o 
   1  15   0        0.53        6.60      0.90 o 
   2  15   0       84.71       81.21      2.14 o 
   3  15   0       14.09       17.15      0.93 o 
   4  15   0        9.29        4.71      0.73 o 
   5  15   0        0.51        2.49      0.73 o 
   6  15   0       12.11       17.76      1.39 o 
   0  16   0      187.50      201.69      5.99 o 
   1  16   0        0.63       -0.90      0.90 o 
   2  16   0        0.01        0.44      0.80 o 
   3  16   0        6.17        2.11      0.70 o 
   4  16   0        3.42        5.49      0.76 o 
   5  16   0        6.11        9.89      1.09 o 
   1  17   0       38.26       43.03      1.92 o 
   2  17   0        2.91        3.98      1.08 o 
   3  17   0       28.82       35.05      1.46 o 
   4  17   0       20.82       21.15      1.26 o 
   0  18   0       27.48       54.63      3.36 o 
   1  18   0       19.40       29.58      1.76 o 
   2  18   0        1.93        7.83      1.33 o 
   3  18   0       26.92       24.25      1.66 o 
  -9   0   1        5.28        4.07      1.22 o 
  -7   0   1       85.16       66.37      2.08 o 
  -5   0   1      939.37      850.26     10.50 o 
  -3   0   1        5.88        2.98      0.38 o 
  -1   0   1     5534.67     5151.14    176.86 o 
   1   0   1      115.40      139.88      2.25 o 
   3   0   1      703.86      632.18      8.40 o 
   5   0   1     3099.78     3083.55     38.81 o 
   7   0   1        5.05        2.76      0.84 o 
   9   0   1        1.30        2.76      1.22 o 
 -10   1   1        1.78        3.20      1.08 o 
  -9   1   1       17.51       12.38      1.08 o 
  -8   1   1      255.08      238.49      3.43 o 
  -7   1   1      177.34      162.23      2.96 o 
  -6   1   1       26.49       19.64      0.80 o 
  -5   1   1      282.79      330.27      6.63 o 
  -4   1   1     3509.01     3433.79     27.67 o 
  -3   1   1      924.70      871.29      7.32 o 
  -2   1   1     4785.37     4902.24     39.12 o 
  -1   1   1      342.74      236.69      2.41 o 
   0   1   1     1684.05     1632.87     18.61 o 
   1   1   1      951.37     1034.36      9.66 o 
   2   1   1       32.20       27.47      0.86 o 
   3   1   1       79.05       97.88      1.42 o 
   4   1   1      345.57      293.89      3.15 o 
   5   1   1       58.27       58.20      1.17 o 
   6   1   1      235.94      215.73      2.95 o 
   7   1   1        1.09        2.08      0.64 o 
   8   1   1       33.87       29.77      1.29 o 
   9   1   1       41.19       42.20      1.60 o 
  10   1   1       25.30       26.08      1.80 o 
 -10   2   1       32.03       28.26      1.77 o 
  -9   2   1       16.60       13.90      1.13 o 
  -8   2   1        1.07        2.08      0.74 o 
  -7   2   1      374.70      363.45      4.22 o 
  -6   2   1       44.17       48.50      1.96 o 
  -5   2   1      414.29      352.10      3.47 o 
  -4   2   1       97.71      126.33      2.83 o 
  -3   2   1      517.11      577.69      4.99 o 
  -2   2   1      443.77      539.26      4.75 o 
  -1   2   1      625.42      576.54      5.51 o 
   0   2   1      900.80      913.27      9.20 o 
   1   2   1      420.70      523.60      7.65 o 
   2   2   1     2243.75     2135.99     17.91 o 
   3   2   1       60.93       82.61      1.09 o 
   4   2   1       82.69       91.33      1.35 o 
   5   2   1      850.67      782.03      8.91 o 
   6   2   1      118.49      113.31      1.82 o 
   7   2   1      313.54      292.10      3.79 o 
   8   2   1      203.20      195.03      3.03 o 
   9   2   1       16.59        9.87      1.17 o 
  10   2   1        9.43        7.73      1.32 o 
 -10   3   1        0.03        1.63      1.14 o 
  -9   3   1        7.43        4.46      0.93 o 
  -8   3   1        0.94        4.96      0.85 o 
  -7   3   1       14.42        9.79      0.76 o 
  -6   3   1       21.80       33.86      1.04 o 
  -5   3   1      388.76      384.54      3.73 o 
  -4   3   1     1134.91     1113.10      9.76 o 
  -3   3   1        4.70        4.79      0.31 o 
  -2   3   1       31.26       29.65      0.73 o 
  -1   3   1     1009.69     1017.81     10.06 o 
   0   3   1        0.49        4.74      0.27 o 
   1   3   1     1589.53     1668.07     24.06 o 
   2   3   1     8744.38     8717.77     76.49 o 
   3   3   1      896.28     1018.81      9.29 o 
   4   3   1     1022.01     1049.93      9.24 o 
   5   3   1       71.53       62.64      1.20 o 
   6   3   1        9.18       16.58      0.76 o 
   7   3   1       78.35       73.09      1.68 o 
   8   3   1      108.14      108.02      2.74 o 
   9   3   1        7.96        9.10      1.16 o 
  10   3   1        0.37        1.73      1.47 o 
 -10   4   1      112.62       99.56      2.91 o 
  -9   4   1       15.37       14.45      1.34 o 
  -8   4   1        9.96       14.25      1.08 o 
  -7   4   1      242.21      260.52      6.22 o 
  -6   4   1      558.91      564.47      5.54 o 
  -5   4   1      435.52      498.28      4.83 o 
  -4   4   1      499.21      434.62      4.00 o 
  -3   4   1     2665.83     2795.96     24.59 o 
  -2   4   1     7215.05     7089.04     61.76 o 
  -1   4   1      130.59      133.74      1.54 o 
   0   4   1       96.34       80.15      0.96 o 
   1   4   1      967.56     1066.45     15.37 o 
   2   4   1      806.87      757.93      9.57 o 
   3   4   1       22.80       44.36      1.12 o 
   4   4   1      226.35      233.79      2.50 o 
   5   4   1        3.19        6.33      0.52 o 
   6   4   1       74.74       67.37      1.61 o 
   7   4   1       30.67       30.36      1.18 o 
   8   4   1        8.43       10.33      1.09 o 
   9   4   1       39.20       27.17      1.64 o 
  10   4   1       35.50       28.87      1.81 o 
 -10   5   1       10.22        9.20      1.36 o 
  -9   5   1       30.55       24.11      1.53 o 
  -8   5   1       87.45       97.80      2.06 o 
  -7   5   1        2.49        5.96      0.84 o 
  -6   5   1      104.96       98.95      1.59 o 
  -5   5   1      335.53      342.17      3.54 o 
  -4   5   1        1.92        3.88      0.38 o 
  -3   5   1       75.37      131.52      1.63 o 
  -2   5   1     1057.34     1082.21      9.71 o 
  -1   5   1      195.89      122.30      1.82 o 
   0   5   1      411.30      405.45      3.78 o 
   1   5   1      124.86      110.25      2.18 o 
   2   5   1      366.12      418.20      4.43 o 
   3   5   1     2616.40     2875.03     25.39 o 
   4   5   1      862.12      785.01      7.05 o 
   5   5   1      105.64      113.45      1.84 o 
   6   5   1       15.75       15.35      0.82 o 
   7   5   1     1093.75     1040.70     11.47 o 
   8   5   1       29.69       33.88      1.71 o 
   9   5   1       46.77       44.64      1.94 o 
  10   5   1       36.99       36.71      2.16 o 
 -10   6   1        5.60        4.99      1.26 o 
  -9   6   1        0.00        4.24      1.11 o 
  -8   6   1       89.48       77.31      2.30 o 
  -7   6   1      172.55      164.71      2.89 o 
  -6   6   1        1.14        2.53      0.55 o 
  -5   6   1        5.29        8.59      0.55 o 
  -4   6   1       51.10       37.95      0.90 o 
  -3   6   1      909.40     1276.47     11.56 o 
  -2   6   1      238.23      198.75      2.26 o 
  -1   6   1        2.64        2.83      0.35 o 
   0   6   1       19.47        8.92      0.31 o 
   1   6   1       70.92       59.59      1.24 o 
   2   6   1      314.66      327.54      4.38 o 
   3   6   1     1758.58     1941.44     19.21 o 
   4   6   1      425.91      414.25      4.26 o 
   5   6   1       67.99       65.86      1.37 o 
   6   6   1       61.51       53.51      1.46 o 
   7   6   1      150.97      144.18      3.22 o 
   8   6   1       59.45       62.95      2.09 o 
   9   6   1        4.84        4.15      1.17 o 
 -10   7   1        4.32        7.62      1.36 o 
  -9   7   1       63.50       70.52      2.38 o 
  -8   7   1       15.92       17.21      1.35 o 
  -7   7   1      587.95      581.54      7.04 o 
  -6   7   1      773.87      745.15      7.81 o 
  -5   7   1       93.47       95.60      2.00 o 
  -4   7   1     1475.36     1421.03     13.75 o 
  -3   7   1      547.68      598.81      6.10 o 
  -2   7   1      134.61      162.38      2.43 o 
  -1   7   1       46.94       45.23      1.27 o 
   0   7   1      127.01      111.13      1.35 o 
   1   7   1       61.12       48.95      1.42 o 
   2   7   1       18.14       20.59      0.72 o 
   3   7   1       65.57       96.79      2.07 o 
   4   7   1       16.90       16.51      0.62 o 
   5   7   1       50.83       43.78      1.15 o 
   6   7   1        1.18        4.46      0.77 o 
   7   7   1       34.63       28.80      1.34 o 
   8   7   1       18.50       18.48      1.37 o 
   9   7   1       19.53       31.07      2.18 o 
  -9   8   1        2.06        5.86      1.30 o 
  -8   8   1        2.16       -0.47      1.03 o 
  -7   8   1       19.59       19.19      1.40 o 
  -6   8   1       48.03       60.44      3.85 o 
  -5   8   1      442.49      399.69      5.72 o 
  -4   8   1        7.43       11.74      0.58 o 
  -3   8   1       21.02       19.48      0.66 o 
  -2   8   1      187.23      233.74      2.85 o 
  -1   8   1        4.20        6.32      0.61 o 
   0   8   1       34.44       28.41      0.63 o 
   1   8   1      788.41      787.07      8.61 o 
   2   8   1      292.03      358.62      3.74 o 
   3   8   1      423.35      427.51      4.77 o 
   4   8   1      120.64      115.50      2.01 o 
   5   8   1     1056.47      983.48      9.95 o 
   6   8   1      251.22      250.74      3.61 o 
   7   8   1       15.34       16.30      1.20 o 
   8   8   1        0.27        1.54      0.92 o 
   9   8   1        5.96        8.04      1.38 o 
  -9   9   1        0.18        2.45      1.20 o 
  -8   9   1       16.83       11.28      1.32 o 
  -7   9   1        1.44       -0.76      0.85 o 
  -6   9   1       63.09       61.72      1.74 o 
  -5   9   1       43.56       40.76      1.99 o 
  -4   9   1       49.02       48.76      1.17 o 
  -3   9   1        1.71        7.52      0.52 o 
  -2   9   1      106.05       93.43      1.70 o 
  -1   9   1        8.26       30.56      0.78 o 
   0   9   1      466.04      483.69      5.62 o 
   1   9   1       30.70       31.27      0.77 o 
   2   9   1       19.72       15.29      0.51 o 
   3   9   1       24.39       25.07      0.71 o 
   4   9   1      343.96      309.85      3.98 o 
   5   9   1        0.00        0.37      0.61 o 
   6   9   1      305.94      304.87      8.59 o 
   7   9   1       20.88       19.82      1.25 o 
   8   9   1       54.55       54.95      2.06 o 
   9   9   1        0.67        2.46      1.20 o 
  -9  10   1       10.99       13.03      1.56 o 
  -8  10   1        4.86        2.73      1.06 o 
  -7  10   1      161.99      147.55      3.34 o 
  -6  10   1      112.82      104.81      2.60 o 
  -5  10   1      149.00      136.15      2.43 o 
  -4  10   1       58.19       58.27      1.31 o 
  -3  10   1        0.90        0.86      0.38 o 
  -2  10   1      212.84      230.68      3.12 o 
  -1  10   1       89.53       88.80      1.40 o 
   0  10   1        3.03        5.54      0.56 o 
   1  10   1      433.43      396.85      4.42 o 
   2  10   1       14.84       19.62      0.65 o 
   3  10   1        0.93        3.69      0.36 o 
   4  10   1       70.49       68.24      1.68 o 
   5  10   1       29.99       30.20      1.16 o 
   6  10   1       70.09       61.95      2.46 o 
   7  10   1       18.68       13.82      1.22 o 
   8  10   1       23.02       18.41      1.50 o 
  -8  11   1       68.40       68.57      3.34 o 
  -7  11   1       16.07       19.45      1.42 o 
  -6  11   1      112.37      105.55      2.64 o 
  -5  11   1       78.83       71.11      1.59 o 
  -4  11   1        4.67        6.49      0.60 o 
  -3  11   1       61.84       56.51      1.21 o 
  -2  11   1       10.14        8.03      0.64 o 
  -1  11   1      590.80      607.46      7.60 o 
   0  11   1      328.56      346.21      4.20 o 
   1  11   1      366.66      398.63      4.58 o 
   2  11   1        6.59        4.88      0.45 o 
   3  11   1       59.24       60.48      1.34 o 
   4  11   1      236.48      217.63      3.22 o 
   5  11   1       59.36       40.73      2.03 o 
   6  11   1        0.08        0.61      0.81 o 
   7  11   1       95.59       85.67      2.49 o 
   8  11   1       11.10       11.19      1.59 o 
  -8  12   1        0.51        0.13      1.10 o 
  -7  12   1        0.73        0.27      0.94 o 
  -6  12   1        8.28        6.23      1.01 o 
  -5  12   1       84.42       62.64      1.79 o 
  -4  12   1       71.40       68.00      1.34 o 
  -3  12   1        0.79        0.85      0.42 o 
  -2  12   1       48.15       42.91      1.21 o 
  -1  12   1      114.20      114.46      1.90 o 
   0  12   1      291.95      281.96      3.59 o 
   1  12   1      347.82      340.08      4.00 o 
   2  12   1      490.04      484.31      5.90 o 
   3  12   1      179.59      165.66      2.44 o 
   4  12   1        1.68        0.69      0.47 o 
   5  12   1        0.51       -0.33      0.62 o 
   6  12   1       37.67       32.02      1.45 o 
   7  12   1       56.42       53.62      2.16 o 
   8  12   1      138.39      140.01      4.07 o 
  -7  13   1        0.36        0.72      0.97 o 
  -6  13   1        4.71        5.40      1.01 o 
  -5  13   1        4.49        2.60      0.85 o 
  -4  13   1       98.70       92.34      1.83 o 
  -3  13   1       70.91       71.87      1.47 o 
  -2  13   1       17.08       13.57      0.66 o 
  -1  13   1      552.81      543.19      6.95 o 
   0  13   1      131.54      137.03      2.12 o 
   1  13   1      193.20      195.06      2.91 o 
   2  13   1      183.58      170.65      2.67 o 
   3  13   1       89.03       76.91      1.47 o 
   4  13   1        1.24        2.59      0.50 o 
   5  13   1        7.15        7.46      0.66 o 
   6  13   1       25.99       18.62      1.19 o 
   7  13   1        0.48        0.95      0.95 o 
  -7  14   1        0.89        8.37      1.20 o 
  -6  14   1        0.41        1.47      1.05 o 
  -5  14   1        5.11        9.35      0.90 o 
  -4  14   1      154.04      148.77      2.81 o 
  -3  14   1       14.86       16.57      0.89 o 
  -2  14   1      317.82      322.48      4.24 o 
  -1  14   1       61.64       69.75      2.46 o 
   0  14   1       25.27       21.40      1.12 o 
   1  14   1      385.50      406.33      5.61 o 
   2  14   1      186.56      190.76      2.93 o 
   3  14   1        7.01        9.34      0.66 o 
   4  14   1       12.07       10.90      1.40 o 
   5  14   1        0.30        1.83      0.65 o 
   6  14   1       17.50       14.03      1.36 o 
  -6  15   1        2.59        1.38      1.02 o 
  -5  15   1        2.86        2.08      0.87 o 
  -4  15   1       28.84       32.03      1.39 o 
  -3  15   1       48.84       48.68      1.48 o 
  -2  15   1       87.03       82.09      2.01 o 
  -1  15   1       21.80       28.30      1.51 o 
   0  15   1       53.25       53.58      1.72 o 
   1  15   1        3.17        6.48      1.06 o 
   2  15   1        7.42       12.53      0.98 o 
   3  15   1       14.86       12.33      0.78 o 
   4  15   1       35.93       47.82      2.13 o 
   5  15   1        0.16        0.25      1.20 o 
   6  15   1       12.18       23.48      2.45 o 
  -5  16   1        3.84        6.19      1.11 o 
  -4  16   1        0.08       -0.76      0.76 o 
  -3  16   1       33.79       30.70      1.36 o 
  -2  16   1        0.04        0.41      0.88 o 
  -1  16   1       66.26       54.07      2.15 o 
   0  16   1        1.30        3.28      1.05 o 
   1  16   1       29.19       34.98      1.49 o 
   2  16   1        1.80        0.38      0.76 o 
   3  16   1        8.89       14.31      1.75 o 
   4  16   1       10.75        8.86      1.74 o 
   5  16   1        2.50        3.72      1.96 o 
  -4  17   1        0.01       -0.16      1.11 o 
  -3  17   1       19.42       18.81      1.32 o 
  -2  17   1       68.31       60.06      2.07 o 
  -1  17   1       12.49       16.89      1.27 o 
   0  17   1        1.57        5.45      1.17 o 
   1  17   1        4.85        2.90      1.02 o 
   2  17   1        2.40        5.02      1.07 o 
   3  17   1        1.65        3.80      1.77 o 
   4  17   1        5.14        9.72      1.83 o 
  -3  18   1       14.11       27.62      1.90 o 
  -2  18   1       11.31        9.27      1.31 o 
  -1  18   1        0.16        1.05      1.03 o 
   0  18   1       10.44       11.67      1.39 o 
   1  18   1       26.14       27.22      3.02 o 
   2  18   1        0.20        2.30      1.08 o 
   3  18   1        3.68       13.09      3.45 o 
 -10   0   2       11.20       22.69      2.02 o 
  -8   0   2       70.00       86.70      2.57 o 
  -6   0   2      168.59      135.03      2.88 o 
  -4   0   2        2.30        0.46      0.47 o 
  -2   0   2     1802.12     1965.45     24.72 o 
   0   0   2     3098.29     3113.12     49.35 o 
   2   0   2      340.41      343.87      5.34 o 
   4   0   2        1.10       -0.44      0.44 o 
   6   0   2        3.83       -0.36      0.67 o 
   8   0   2       22.29       20.84      1.63 o 
  10   0   2       46.67       52.03      3.44 o 
 -10   1   2        2.67        2.83      1.06 o 
  -9   1   2        0.00        2.28      0.83 o 
  -8   1   2       43.22       43.34      1.54 o 
  -7   1   2      248.50      215.24      2.91 o 
  -6   1   2      202.62      213.23      2.74 o 
  -5   1   2     1227.47     1192.82     11.20 o 
  -4   1   2     1076.67     1215.20     11.20 o 
  -3   1   2     1820.15     1722.70     14.08 o 
  -2   1   2      295.00      293.59      4.14 o 
  -1   1   2     1826.43     1895.39     23.44 o 
   0   1   2    30660.83    30249.57    369.99 o 
   1   1   2    19075.53    19194.99    187.70 o 
   2   1   2      594.73      538.09      5.66 o 
   3   1   2      109.30       77.82      1.21 o 
   4   1   2      264.01      315.65      3.22 o 
   5   1   2      461.66      414.35      4.40 o 
   6   1   2        0.10        1.90      0.54 o 
   7   1   2      101.04       92.58      1.89 o 
   8   1   2        3.33        1.78      0.78 o 
   9   1   2       13.29       18.05      1.35 o 
  10   1   2        1.76       -0.08      1.52 o 
 -10   2   2        0.03        0.06      1.00 o 
  -9   2   2       76.89       74.80      2.03 o 
  -8   2   2       55.84       50.69      2.25 o 
  -7   2   2        0.55        0.91      0.57 o 
  -6   2   2      840.29      816.22      8.01 o 
  -5   2   2        4.58       12.59      0.58 o 
  -4   2   2      896.10      907.88      7.77 o 
  -3   2   2      364.63      304.38      2.99 o 
  -2   2   2     3507.04     3171.25     29.52 o 
  -1   2   2     1511.46     1525.28     17.24 o 
   0   2   2     2859.55     2979.47     27.39 o 
   1   2   2      870.74      996.50     10.66 o 
   2   2   2        9.13       18.95      0.69 o 
   3   2   2      954.00      866.27      8.44 o 
   4   2   2      727.62      688.72      6.30 o 
   5   2   2      184.69      197.06      2.67 o 
   6   2   2       63.41       64.18      1.44 o 
   7   2   2       90.63       97.61      1.93 o 
   8   2   2        3.94        7.26      0.93 o 
   9   2   2       27.38       24.04      1.50 o 
  10   2   2        3.24        0.42      1.13 o 
 -10   3   2       50.04       32.36      1.84 o 
  -9   3   2       31.18       26.53      1.35 o 
  -8   3   2      166.22      151.97      3.03 o 
  -7   3   2      196.65      183.39      2.79 o 
  -6   3   2      576.47      532.43      5.85 o 
  -5   3   2        0.73        1.77      0.40 o 
  -4   3   2        7.58        9.59      0.49 o 
  -3   3   2      781.70      806.30      7.50 o 
  -2   3   2     1041.82     1112.20     10.54 o 
  -1   3   2        1.44        7.08      0.42 o 
   0   3   2      953.60      778.19      8.37 o 
   1   3   2      571.54      551.99      5.38 o 
   2   3   2      138.23      107.86      1.46 o 
   3   3   2        2.67        1.94      0.31 o 
   4   3   2       33.60       31.08      0.88 o 
   5   3   2       22.23       34.15      0.94 o 
   6   3   2        0.04       -0.19      0.54 o 
   7   3   2      225.11      247.18      3.42 o 
   8   3   2        2.62        4.12      1.38 o 
   9   3   2        0.04        2.06      1.08 o 
 -10   4   2        0.96        1.36      1.14 o 
  -9   4   2       45.59       47.65      1.76 o 
  -8   4   2       23.47       24.63      1.26 o 
  -7   4   2      150.93      135.93      2.91 o 
  -6   4   2       63.16       74.03      1.47 o 
  -5   4   2      629.51      614.74      5.83 o 
  -4   4   2       71.70       59.14      2.25 o 
  -3   4   2       37.53       41.98      0.79 o 
  -2   4   2      674.00      719.01      6.99 o 
  -1   4   2      191.40      199.21      2.43 o 
   0   4   2       20.56       27.77      0.79 o 
   1   4   2      134.56      104.66      2.42 o 
   2   4   2       89.19       73.64      1.08 o 
   3   4   2     1455.47     1377.39     13.09 o 
   4   4   2       50.90       60.36      1.33 o 
   5   4   2       18.54       16.62      0.66 o 
   6   4   2       49.02       48.94      1.26 o 
   7   4   2       56.14       76.98      4.05 o 
   8   4   2      114.64      118.40      2.73 o 
   9   4   2        0.87        1.55      1.09 o 
 -10   5   2       14.47       14.47      1.51 o 
  -9   5   2       38.77       45.35      2.31 o 
  -8   5   2       15.71       21.61      1.13 o 
  -7   5   2      206.32      198.51      4.04 o 
  -6   5   2      367.18      353.99      4.01 o 
  -5   5   2       14.48       14.71      0.71 o 
  -4   5   2      221.22      222.10      2.56 o 
  -3   5   2      605.90      734.41      6.90 o 
  -2   5   2       10.99        6.53      0.74 o 
  -1   5   2      195.57      198.45      2.17 o 
   0   5   2     1170.41     1171.37     11.07 o 
   1   5   2      191.94      192.07      3.94 o 
   2   5   2      973.62      908.87      9.25 o 
   3   5   2      105.16      150.14      2.78 o 
   4   5   2      350.62      278.00      3.26 o 
   5   5   2      349.97      334.31      3.97 o 
   6   5   2        8.18        6.56      0.75 o 
   7   5   2      241.84      232.74      3.93 o 
   8   5   2        5.03        2.47      1.55 o 
   9   5   2        4.12        3.87      1.16 o 
 -10   6   2        0.09       -0.14      1.21 o 
  -9   6   2      102.69      117.54      3.05 o 
  -8   6   2       64.89       66.15      2.36 o 
  -7   6   2      326.49      302.04      4.20 o 
  -6   6   2       41.83       31.46      1.08 o 
  -5   6   2      277.01      285.00      3.40 o 
  -4   6   2        5.99       14.00      0.66 o 
  -3   6   2      683.61      755.66      7.46 o 
  -2   6   2        0.44       11.42      0.60 o 
  -1   6   2     1110.27     1160.30     11.97 o 
   0   6   2     1082.55     1070.47     10.16 o 
   1   6   2      429.03      372.35      6.03 o 
   2   6   2        3.25        1.97      0.37 o 
   3   6   2      677.66      635.48      6.00 o 
   4   6   2       25.43       37.58      0.82 o 
   5   6   2       43.83       44.56      1.17 o 
   6   6   2       45.81       37.73      1.34 o 
   7   6   2       15.21       15.63      1.08 o 
   8   6   2       47.56       51.10      1.96 o 
   9   6   2        1.05        1.38      1.07 o 
 -10   7   2       14.95       15.02      1.85 o 
  -9   7   2        1.46       -1.77      1.83 o 
  -8   7   2       92.64       86.68      2.68 o 
  -7   7   2       49.62       44.92      2.05 o 
  -6   7   2       86.97       92.48      1.82 o 
  -5   7   2       37.07       26.00      0.94 o 
  -4   7   2       37.00       43.45      1.03 o 
  -3   7   2      265.82      270.86      2.94 o 
  -2   7   2     3366.94     3685.58     35.87 o 
  -1   7   2      771.04      751.63     10.62 o 
   0   7   2        0.03        9.78      0.39 o 
   1   7   2      201.74      180.07      4.02 o 
   2   7   2      171.29      216.26      4.68 o 
   3   7   2        0.11        0.78      0.33 o 
   4   7   2      368.65      358.75      3.74 o 
   5   7   2        1.32       -0.30      0.50 o 
   6   7   2      314.24      307.94      3.95 o 
   7   7   2       20.38       25.80      1.67 o 
   8   7   2        0.97        1.17      1.00 o 
   9   7   2       17.01       20.34      1.53 o 
 -10   8   2       63.74       78.30      3.26 o 
  -9   8   2        7.11       11.88      1.50 o 
  -8   8   2        2.80        4.92      1.13 o 
  -7   8   2       37.19       35.04      1.61 o 
  -6   8   2      987.17      946.91     11.32 o 
  -5   8   2        3.07        8.18      0.64 o 
  -4   8   2       32.68       21.33      0.72 o 
  -3   8   2       13.20       10.66      0.54 o 
  -2   8   2        4.21       11.27      0.55 o 
  -1   8   2       54.72       83.54      1.48 o 
   0   8   2     1159.83     1141.95     10.79 o 
   1   8   2       28.08       48.64      1.24 o 
   2   8   2      197.47      216.50      4.21 o 
   3   8   2       68.82       81.44      1.22 o 
   4   8   2       31.30       19.72      0.81 o 
   5   8   2       51.18       60.82      2.33 o 
   6   8   2     1271.15     1226.09     14.14 o 
   7   8   2       72.67       82.90      2.25 o 
   8   8   2       20.48       21.14      1.41 o 
   9   8   2        3.68        6.61      1.35 o 
  -9   9   2        4.88        5.27      1.35 o 
  -8   9   2        1.94        1.71      1.02 o 
  -7   9   2        4.29        2.65      1.00 o 
  -6   9   2       21.43       22.61      1.59 o 
  -5   9   2      303.26      269.50      3.36 o 
  -4   9   2       50.33       52.32      1.16 o 
  -3   9   2      491.36      490.98      5.18 o 
  -2   9   2      308.32      326.74      5.76 o 
  -1   9   2       10.37        3.68      0.61 o 
   0   9   2      148.24      147.22      2.08 o 
   1   9   2      402.42      449.44      5.20 o 
   2   9   2       31.20       27.87      1.38 o 
   3   9   2      120.71      110.14      2.57 o 
   4   9   2      200.69      185.96      2.41 o 
   5   9   2      229.03      207.04      3.67 o 
   6   9   2       53.22       65.39      1.81 o 
   7   9   2       42.20       37.84      1.57 o 
   8   9   2        0.28        0.34      1.01 o 
  -9  10   2       33.10       36.97      2.10 o 
  -8  10   2        1.29        1.93      1.07 o 
  -7  10   2       14.12        7.99      1.16 o 
  -6  10   2       66.52       55.25      1.63 o 
  -5  10   2       94.48       82.13      2.18 o 
  -4  10   2      226.03      224.95      3.09 o 
  -3  10   2        0.86        1.18      0.42 o 
  -2  10   2      397.22      389.74      4.18 o 
  -1  10   2       20.46       32.03      0.85 o 
   0  10   2      403.89      409.37      4.79 o 
   1  10   2       89.62      107.52      1.67 o 
   2  10   2        0.14       -0.47      0.65 o 
   3  10   2       17.56       18.40      1.19 o 
   4  10   2      149.81      141.46      2.99 o 
   5  10   2      165.02      157.75      3.15 o 
   6  10   2       12.84       10.98      0.91 o 
   7  10   2       39.47       36.66      1.72 o 
   8  10   2        3.60        0.95      1.04 o 
  -9  11   2        3.60        3.64      1.53 o 
  -8  11   2       62.48       71.08      2.51 o 
  -7  11   2        2.48        4.78      1.06 o 
  -6  11   2        1.58        1.25      0.89 o 
  -5  11   2        2.86        5.74      0.78 o 
  -4  11   2       49.68       52.62      1.33 o 
  -3  11   2      110.78      108.25      1.98 o 
  -2  11   2        0.09        3.66      0.51 o 
  -1  11   2      417.71      405.56      4.57 o 
   0  11   2       52.36       60.49      1.41 o 
   1  11   2        7.53       11.00      0.68 o 
   2  11   2       11.85       10.70      1.03 o 
   3  11   2      124.14      128.49      3.01 o 
   4  11   2       70.50       69.73      1.80 o 
   5  11   2        3.57        3.82      0.74 o 
   6  11   2       56.31       54.07      1.71 o 
   7  11   2       45.43       43.44      1.84 o 
   8  11   2       17.08       16.79      1.74 o 
  -8  12   2       32.39       26.55      1.74 o 
  -7  12   2       21.65       24.32      1.55 o 
  -6  12   2        3.23        2.64      0.95 o 
  -5  12   2      269.74      224.67      3.83 o 
  -4  12   2        5.01       10.05      0.77 o 
  -3  12   2       35.95       33.96      1.01 o 
  -2  12   2       43.21       40.94      1.06 o 
  -1  12   2      130.10      142.72      2.06 o 
   0  12   2       33.48       37.53      1.17 o 
   1  12   2      712.87      724.84      7.75 o 
   2  12   2      274.16      268.61      4.72 o 
   3  12   2      466.63      464.06      7.32 o 
   4  12   2        0.53        2.02      1.17 o 
   5  12   2        0.68        0.06      1.02 o 
   6  12   2        0.57        0.40      0.94 o 
   7  12   2       13.52       12.04      1.22 o 
  -8  13   2       44.67       52.32      2.62 o 
  -7  13   2       37.00       36.22      2.35 o 
  -6  13   2       75.91       74.58      2.33 o 
  -5  13   2       85.37       81.90      2.65 o 
  -4  13   2       44.32       31.34      1.15 o 
  -3  13   2       30.85       30.33      1.16 o 
  -2  13   2        4.24        6.75      0.78 o 
  -1  13   2       43.64       39.69      1.32 o 
   0  13   2      107.38       97.06      1.93 o 
   1  13   2       94.02       93.21      1.86 o 
   2  13   2      151.87      155.36      3.87 o 
   3  13   2       38.03       38.36      1.95 o 
   4  13   2       91.44       86.56      4.03 o 
   5  13   2        0.23       -1.00      1.00 o 
   6  13   2        0.04        3.07      0.94 o 
   7  13   2        0.40        1.08      1.16 o 
  -7  14   2        0.28        2.45      1.11 o 
  -6  14   2       62.42       53.62      2.07 o 
  -5  14   2        0.54        1.02      0.86 o 
  -4  14   2        3.13        2.18      0.78 o 
  -3  14   2       29.30       24.78      1.19 o 
  -2  14   2      167.34      148.39      3.02 o 
  -1  14   2      197.02      189.32      3.47 o 
   0  14   2       60.62       58.31      1.54 o 
   1  14   2       53.82       51.29      1.42 o 
   2  14   2        3.33        4.82      0.84 o 
   3  14   2      183.83      186.35      7.66 o 
   4  14   2       79.96       73.09      3.28 o 
   5  14   2        6.35        2.12      1.29 o 
   6  14   2       18.47       17.59      2.79 o 
  -6  15   2       12.34        8.55      1.15 o 
  -5  15   2        0.65       -0.24      0.86 o 
  -4  15   2       44.24       36.72      1.82 o 
  -3  15   2      121.46      118.29      2.58 o 
  -2  15   2        4.81        6.14      1.02 o 
  -1  15   2      139.41      158.40      3.31 o 
   0  15   2       77.81       75.56      1.82 o 
   1  15   2       70.76       71.91      1.95 o 
   2  15   2      122.35      132.89      3.17 o 
   3  15   2       29.87       28.18      2.12 o 
   4  15   2        9.84       14.58      1.90 o 
   5  15   2        7.33        4.88      1.48 o 
  -5  16   2        8.29        4.36      1.03 o 
  -4  16   2        1.65       -0.82      0.82 o 
  -3  16   2       13.90       12.13      1.16 o 
  -2  16   2      129.59      146.09      3.98 o 
  -1  16   2       41.54       36.08      2.48 o 
   0  16   2       59.06       75.49      1.91 o 
   1  16   2       20.35       19.24      1.08 o 
   2  16   2       10.59       13.64      1.70 o 
   3  16   2        0.74        5.80      1.86 o 
   4  16   2       34.30       26.58      5.78 o 
   5  16   2        2.92       -1.43      1.43 o 
  -4  17   2        1.52        1.63      1.03 o 
  -3  17   2        9.91       14.42      1.36 o 
  -2  17   2        6.44       11.19      1.74 o 
  -1  17   2       48.68       48.20      2.12 o 
   0  17   2       25.76       18.49      1.79 o 
   1  17   2        0.35        0.80      0.79 o 
   2  17   2        2.28        4.16      2.56 o 
   3  17   2       34.19       33.18      2.99 o 
  -3  18   2       32.77       33.74      2.19 o 
  -2  18   2       10.20       15.62      1.55 o 
  -1  18   2        4.14        5.76      1.29 o 
   0  18   2        1.99        1.96      1.28 o 
   1  18   2        2.30        4.03      1.14 o 
   2  18   2        0.60        1.66      2.80 o 
 -11   0   3        6.27        9.91      2.26 o 
  -9   0   3       39.53       27.49      1.79 o 
  -7   0   3      104.19       97.28      2.58 o 
  -5   0   3     1394.26     1473.22     17.56 o 
  -3   0   3     1374.44     1429.63     20.39 o 
  -1   0   3      468.38      356.28      6.30 o 
   1   0   3      661.91      776.68     11.30 o 
   3   0   3        0.10        1.10      0.51 o 
   5   0   3      181.61      195.93      3.61 o 
   7   0   3        3.02        2.61      1.01 o 
   9   0   3       58.97       71.59      3.49 o 
 -11   1   3       30.98       21.65      1.81 o 
 -10   1   3      125.39      144.12      3.23 o 
  -9   1   3      103.29       93.64      2.15 o 
  -8   1   3        7.98       10.24      0.89 o 
  -7   1   3        7.26        8.01      0.75 o 
  -6   1   3       55.24       48.59      1.22 o 
  -5   1   3       61.45       70.01      1.83 o 
  -4   1   3       75.05       86.80      1.55 o 
  -3   1   3      102.63       73.18      1.21 o 
  -2   1   3      619.39      676.02      7.51 o 
  -1   1   3     2632.19     2499.50     26.16 o 
   0   1   3    21987.68    21301.95    237.50 o 
   1   1   3     4070.72     4448.62     43.39 o 
   2   1   3     1201.70     1282.03     12.93 o 
   3   1   3      204.55      207.89      2.66 o 
   4   1   3        0.03        1.18      0.40 o 
   5   1   3      122.17      125.28      2.36 o 
   6   1   3        2.53        1.76      0.59 o 
   7   1   3       14.36       16.53      1.25 o 
   8   1   3        1.97        1.16      0.86 o 
   9   1   3       30.67       32.89      1.68 o 
 -10   2   3       34.24       39.52      2.03 o 
  -9   2   3        4.16       13.06      1.14 o 
  -8   2   3      153.94      148.70      2.49 o 
  -7   2   3       66.92       79.82      1.65 o 
  -6   2   3      126.15      129.93      2.28 o 
  -5   2   3      349.74      338.61      6.57 o 
  -4   2   3     1627.72     1706.01     14.74 o 
  -3   2   3        8.70        6.61      0.56 o 
  -2   2   3       28.49       51.92      0.98 o 
  -1   2   3     7625.75     7742.43     86.12 o 
   0   2   3     2244.08     2271.31     22.36 o 
   1   2   3      870.58      830.36      8.50 o 
   2   2   3       55.21       45.02      0.93 o 
   3   2   3      321.42      288.03      3.21 o 
   4   2   3       85.52       79.72      1.87 o 
   5   2   3      601.29      624.85      6.00 o 
   6   2   3       46.73       45.97      1.30 o 
   7   2   3        1.95        4.35      0.80 o 
   8   2   3        7.05        6.10      1.05 o 
   9   2   3       81.00       78.09      2.38 o 
 -10   3   3        4.40        6.12      1.16 o 
  -9   3   3      107.46       92.25      2.41 o 
  -8   3   3      108.99       90.84      2.04 o 
  -7   3   3        1.93        0.78      0.63 o 
  -6   3   3      248.02      257.95      3.64 o 
  -5   3   3       32.63       31.97      0.92 o 
  -4   3   3       96.57      116.11      1.58 o 
  -3   3   3      327.54      304.62      3.38 o 
  -2   3   3       29.74       33.40      0.79 o 
  -1   3   3       29.85       56.09      1.23 o 
   0   3   3       76.60       83.71      1.47 o 
   1   3   3     2475.78     2497.34     24.83 o 
   2   3   3      241.15      268.95      3.03 o 
   3   3   3        0.13        4.47      0.42 o 
   4   3   3      141.21      152.23      2.01 o 
   5   3   3      455.43      432.26      4.61 o 
   6   3   3       81.97       78.05      1.64 o 
   7   3   3      445.54      442.03      5.70 o 
   8   3   3       85.11       85.36      2.36 o 
   9   3   3       52.99       49.03      2.25 o 
 -10   4   3        0.42        2.34      1.14 o 
  -9   4   3       12.04        9.17      1.13 o 
  -8   4   3       25.67       26.53      1.29 o 
  -7   4   3      200.85      206.59      3.07 o 
  -6   4   3        3.93        5.91      0.68 o 
  -5   4   3       93.75      105.45      1.68 o 
  -4   4   3      955.90      923.80      8.69 o 
  -3   4   3       21.31       15.99      0.80 o 
  -2   4   3      160.90      116.65      1.65 o 
  -1   4   3       32.36       31.30      0.86 o 
   0   4   3      560.64      585.91      5.77 o 
   1   4   3       46.22       66.23      1.00 o 
   2   4   3      608.57      546.31      5.43 o 
   3   4   3      651.15      710.23     11.83 o 
   4   4   3      520.42      488.05      5.28 o 
   5   4   3       35.52       35.31      0.99 o 
   6   4   3       44.13       41.35      1.35 o 
   7   4   3      582.55      601.43      7.30 o 
   8   4   3      323.58      340.03      5.23 o 
   9   4   3       23.72       24.31      1.70 o 
 -10   5   3        3.95        7.57      1.48 o 
  -9   5   3        5.55        5.86      1.16 o 
  -8   5   3       88.98       91.04      2.28 o 
  -7   5   3     1171.95     1115.44     12.13 o 
  -6   5   3      219.65      226.89      3.11 o 
  -5   5   3      287.07      266.94      3.29 o 
  -4   5   3      426.21      439.65      4.53 o 
  -3   5   3      295.22      197.18      2.43 o 
  -2   5   3      755.37      849.13      9.31 o 
  -1   5   3     1075.08     1068.09     10.77 o 
   0   5   3      660.11      734.80      7.05 o 
   1   5   3       96.76       72.16      1.17 o 
   2   5   3      508.32      556.87      5.65 o 
   3   5   3        3.40       10.39      0.53 o 
   4   5   3      176.23      178.13      2.58 o 
   5   5   3      137.06      130.37      2.60 o 
   6   5   3        1.68        2.39      0.83 o 
   7   5   3       74.62       87.77      2.17 o 
   8   5   3        2.66        6.95      1.17 o 
   9   5   3       12.20        5.66      1.30 o 
 -10   6   3        1.44        0.09      1.27 o 
  -9   6   3        7.53       12.10      1.50 o 
  -8   6   3       71.05       66.46      2.42 o 
  -7   6   3      253.57      248.07      3.89 o 
  -6   6   3       49.76       57.57      3.12 o 
  -5   6   3       41.44       38.83      1.15 o 
  -4   6   3      574.59      522.44      5.27 o 
  -3   6   3      314.59      362.15      4.35 o 
  -2   6   3      213.36      170.82      3.15 o 
  -1   6   3     1580.77     1507.16     15.03 o 
   0   6   3       22.45       38.43      0.99 o 
   1   6   3      560.93      574.45      7.56 o 
   2   6   3       30.66       22.36      0.90 o 
   3   6   3        3.33        9.06      0.54 o 
   4   6   3        0.03        0.69      0.49 o 
   5   6   3       40.71       39.92      1.20 o 
   6   6   3        1.62        2.77      0.68 o 
   7   6   3      202.29      193.34      3.43 o 
   8   6   3      171.84      171.57      3.59 o 
   9   6   3        9.58        9.84      1.37 o 
 -10   7   3       15.56       27.38      2.03 o 
  -9   7   3        6.94        2.22      1.23 o 
  -8   7   3       39.90       38.98      1.94 o 
  -7   7   3       36.47       44.06      2.16 o 
  -6   7   3       23.19       22.24      1.16 o 
  -5   7   3       21.98       20.63      1.05 o 
  -4   7   3      191.32      203.86      2.58 o 
  -3   7   3       46.31       58.49      1.72 o 
  -2   7   3     1263.53     1216.22     12.34 o 
  -1   7   3      282.64      337.18      4.10 o 
   0   7   3      103.59       77.13      1.11 o 
   1   7   3        2.13        4.10      0.39 o 
   2   7   3     1681.98     1765.18     30.35 o 
   3   7   3      675.62      688.07      7.31 o 
   4   7   3       16.73       18.70      1.03 o 
   5   7   3      243.40      248.96      3.46 o 
   6   7   3      100.19      101.10      2.01 o 
   7   7   3       13.29       15.79      1.25 o 
   8   7   3        5.00        4.13      1.13 o 
 -10   8   3        5.67        7.84      1.61 o 
  -9   8   3       82.52       90.47      2.97 o 
  -8   8   3       10.95       10.18      1.32 o 
  -7   8   3      246.55      245.05      4.67 o 
  -6   8   3      146.93      149.06      3.74 o 
  -5   8   3       69.28       67.53      1.50 o 
  -4   8   3      141.98      145.07      2.00 o 
  -3   8   3        2.03        5.65      0.52 o 
  -2   8   3      243.07      277.15      3.33 o 
  -1   8   3      842.42      787.03      8.13 o 
   0   8   3       37.18       47.95      1.24 o 
   1   8   3      976.79      915.23     10.03 o 
   2   8   3       54.10       47.15      1.47 o 
   3   8   3       57.20       62.60      1.56 o 
   4   8   3      181.44      184.31      2.41 o 
   5   8   3      167.47      186.70      2.84 o 
   6   8   3       15.30       24.51      1.44 o 
   7   8   3       48.30       51.67      2.07 o 
   8   8   3       12.96        9.65      1.35 o 
  -9   9   3        4.80        4.57      1.34 o 
  -8   9   3        8.01       15.67      1.45 o 
  -7   9   3       25.07       27.52      1.61 o 
  -6   9   3       72.34       67.56      1.89 o 
  -5   9   3        2.96       16.31      0.87 o 
  -4   9   3       16.39       14.84      0.74 o 
  -3   9   3       17.77       30.45      0.93 o 
  -2   9   3      657.21      639.98      6.47 o 
  -1   9   3      231.99      213.16      2.91 o 
   0   9   3       63.54       57.58      1.13 o 
   1   9   3      270.27      251.30      3.21 o 
   2   9   3       55.04       49.15      2.13 o 
   3   9   3       31.57       25.41      1.48 o 
   4   9   3      203.13      178.32      2.55 o 
   5   9   3      154.38      154.42      2.49 o 
   6   9   3       83.94       88.87      2.06 o 
   7   9   3       20.49       21.82      1.49 o 
   8   9   3        1.30        0.98      1.07 o 
  -9  10   3       19.17       29.33      2.75 o 
  -8  10   3        4.82        3.17      1.15 o 
  -7  10   3        7.33        3.44      1.05 o 
  -6  10   3       16.90       18.64      1.22 o 
  -5  10   3      127.27      132.25      2.15 o 
  -4  10   3      360.27      360.64      4.17 o 
  -3  10   3       60.20       57.10      1.18 o 
  -2  10   3      108.54      108.82      1.74 o 
  -1  10   3      351.48      346.49      4.29 o 
   0  10   3      105.04      110.48      2.21 o 
   1  10   3      585.30      577.75      6.66 o 
   2  10   3        9.20        5.63      1.16 o 
   3  10   3       84.68      100.88      2.92 o 
   4  10   3        0.55        1.42      0.62 o 
   5  10   3       36.37       39.71      1.70 o 
   6  10   3      138.46      142.89      2.92 o 
   7  10   3       19.37       14.59      1.31 o 
   8  10   3        4.19        6.23      1.49 o 
  -9  11   3       11.26        8.25      1.53 o 
  -8  11   3        2.88        4.38      1.25 o 
  -7  11   3       41.25       39.04      1.83 o 
  -6  11   3       23.96       24.61      1.86 o 
  -5  11   3       94.17       91.33      2.41 o 
  -4  11   3        9.53        8.34      0.75 o 
  -3  11   3       23.33       18.58      0.74 o 
  -2  11   3      152.42      129.39      1.96 o 
  -1  11   3      221.99      200.02      2.79 o 
   0  11   3        8.33        9.80      0.79 o 
   1  11   3       48.75       40.00      1.16 o 
   2  11   3     1159.01     1161.63     28.87 o 
   3  11   3      198.42      219.29      4.30 o 
   4  11   3      250.21      233.07      5.87 o 
   5  11   3       18.71       18.59      1.27 o 
   6  11   3        7.21        7.47      0.91 o 
   7  11   3        3.53        3.18      1.04 o 
  -8  12   3        9.07        6.70      1.34 o 
  -7  12   3        0.99        2.25      1.06 o 
  -6  12   3       17.30       21.40      1.66 o 
  -5  12   3       19.65       19.00      1.20 o 
  -4  12   3       61.28       63.61      1.46 o 
  -3  12   3      203.83      182.63      2.55 o 
  -2  12   3       47.02       46.04      1.28 o 
  -1  12   3       40.17       39.05      1.88 o 
   0  12   3      243.57      253.84      4.10 o 
   1  12   3      122.07      132.15      2.36 o 
   2  12   3        2.96        3.80      1.52 o 
   3  12   3       13.88       19.44      2.77 o 
   4  12   3      119.53      119.60      4.04 o 
   5  12   3       33.49       26.34      1.46 o 
   6  12   3       50.72       44.60      1.48 o 
   7  12   3        5.69        4.08      1.22 o 
  -8  13   3        0.12        0.20      1.23 o 
  -7  13   3       16.85       19.26      1.56 o 
  -6  13   3       11.42       15.81      1.37 o 
  -5  13   3       12.45       21.58      1.47 o 
  -4  13   3       52.06       50.45      1.59 o 
  -3  13   3      138.72      117.64      3.00 o 
  -2  13   3       66.73       59.46      2.10 o 
  -1  13   3      223.98      219.80      3.80 o 
   0  13   3       61.05       61.64      1.76 o 
   1  13   3     1260.59     1225.01     14.77 o 
   2  13   3        1.16        2.14      1.13 o 
   3  13   3       25.05       24.81      3.51 o 
   4  13   3        9.38        8.11      1.64 o 
   5  13   3        9.78       13.21      1.94 o 
   6  13   3        0.40        2.67      1.49 o 
  -7  14   3       20.58       24.70      1.95 o 
  -6  14   3       68.63       60.62      2.23 o 
  -5  14   3       24.79       23.37      1.47 o 
  -4  14   3       15.60       18.85      1.20 o 
  -3  14   3       75.06       68.74      2.69 o 
  -2  14   3       12.93       14.98      1.31 o 
  -1  14   3      190.34      185.27      3.93 o 
   0  14   3       29.84       34.68      1.40 o 
   1  14   3       38.39       31.78      1.15 o 
   2  14   3       14.07       15.79      1.74 o 
   3  14   3      120.64       98.80      7.10 o 
   4  14   3       14.61       20.17      2.06 o 
   5  14   3        0.58       -1.39      1.39 o 
   6  14   3       23.68       33.22      2.44 o 
  -6  15   3        5.58        4.68      1.20 o 
  -5  15   3        4.33        7.28      1.14 o 
  -4  15   3        7.50        4.95      0.96 o 
  -3  15   3       28.77       29.90      1.39 o 
  -2  15   3        2.79        4.36      1.13 o 
  -1  15   3      321.65      311.81      5.81 o 
   0  15   3       21.65       19.28      1.70 o 
   1  15   3        3.03        4.87      0.81 o 
   2  15   3       37.90       41.28      2.38 o 
   3  15   3        6.60        5.80      1.59 o 
   4  15   3       25.32       26.74      2.38 o 
   5  15   3        9.61        7.81      1.95 o 
  -5  16   3        0.00       -0.10      0.96 o 
  -4  16   3        2.53        1.94      1.08 o 
  -3  16   3        4.68        4.71      1.04 o 
  -2  16   3        3.09        4.15      1.21 o 
  -1  16   3      182.33      199.59      4.34 o 
   0  16   3       47.62       56.41      2.74 o 
   1  16   3       27.91       41.69      1.55 o 
   2  16   3        4.74        6.07      2.31 o 
   3  16   3        1.91        3.90      1.95 o 
   4  16   3        1.22       -1.83      1.83 o 
  -4  17   3        5.65        6.24      1.22 o 
  -3  17   3       10.42        5.12      1.11 o 
  -2  17   3        1.01        1.15      1.30 o 
  -1  17   3        6.96        3.86      1.29 o 
   0  17   3        0.03        1.02      1.63 o 
   1  17   3        0.29        1.65      0.80 o 
   2  17   3       15.86       21.18      3.51 o 
   3  17   3       10.40        7.66      2.29 o 
  -2  18   3       14.12       10.25      2.24 o 
  -1  18   3        4.27        4.00      1.89 o 
   0  18   3        0.76        1.04      1.15 o 
   1  18   3       11.85       14.23      3.39 o 
 -10   0   4        0.16       -1.57      1.57 o 
  -8   0   4      102.13       84.46      2.65 o 
  -6   0   4      773.88      774.76     12.24 o 
  -4   0   4     6544.29     6651.62     82.37 o 
  -2   0   4      829.02      831.59     14.02 o 
   0   0   4     9297.78     9879.47    156.47 o 
   2   0   4      531.34      583.56      8.95 o 
   4   0   4       89.99      121.16      2.86 o 
   6   0   4      171.03      165.53      3.88 o 
   8   0   4       10.12       10.72      2.46 o 
 -10   1   4       26.99       29.65      2.28 o 
  -9   1   4       46.40       46.66      1.73 o 
  -8   1   4        4.59        4.67      0.80 o 
  -7   1   4       86.42       80.83      1.78 o 
  -6   1   4       39.69       43.88      1.27 o 
  -5   1   4      907.23      801.70      8.76 o 
  -4   1   4      410.27      458.16      4.74 o 
  -3   1   4       54.92       71.58      1.27 o 
  -2   1   4      367.84      372.73      4.84 o 
  -1   1   4      310.79      333.91      4.60 o 
   0   1   4      201.95      221.95      3.29 o 
   1   1   4     1165.21     1162.80     11.85 o 
   2   1   4       14.01       10.43      0.84 o 
   3   1   4      481.02      478.83      5.41 o 
   4   1   4      288.43      303.51      3.58 o 
   5   1   4      589.36      582.70      5.99 o 
   6   1   4        0.74        2.42      0.70 o 
   7   1   4       99.44       99.08      2.17 o 
   8   1   4       35.49       33.31      1.61 o 
   9   1   4        3.45        2.96      1.19 o 
 -10   2   4        0.05        2.05      1.22 o 
  -9   2   4       61.09       78.64      2.50 o 
  -8   2   4        8.38        5.92      0.91 o 
  -7   2   4       59.41       69.33      1.68 o 
  -6   2   4       43.57       32.17      1.49 o 
  -5   2   4      273.76      309.88      3.98 o 
  -4   2   4        1.79       14.15      0.65 o 
  -3   2   4      923.45      813.98      8.58 o 
  -2   2   4        5.66        5.82      0.96 o 
  -1   2   4      467.16      535.36      6.13 o 
   0   2   4       59.95       54.15      1.11 o 
   1   2   4     1326.30     1368.34     13.83 o 
   2   2   4      370.37      388.45      4.43 o 
   3   2   4        6.64       10.91      0.63 o 
   4   2   4      522.21      551.22      6.24 o 
   5   2   4      319.75      324.76      4.42 o 
   6   2   4       81.42       74.27      1.68 o 
   7   2   4        3.60        3.27      0.92 o 
   8   2   4       26.16       28.16      1.56 o 
   9   2   4        3.30        0.70      1.67 o 
 -10   3   4       41.37       33.25      1.88 o 
  -9   3   4        0.96        0.79      1.03 o 
  -8   3   4      139.83      151.78      2.85 o 
  -7   3   4       11.22        9.14      0.88 o 
  -6   3   4        2.92        2.75      0.62 o 
  -5   3   4      279.58      261.82      3.32 o 
  -4   3   4        5.70        3.83      0.57 o 
  -3   3   4      287.44      333.88      3.96 o 
  -2   3   4      685.97      616.09      7.03 o 
  -1   3   4      171.51      180.48      2.46 o 
   0   3   4     1762.92     1791.57     19.00 o 
   1   3   4      292.04      319.69      3.68 o 
   2   3   4        6.23        2.53      0.44 o 
   3   3   4        0.20        2.99      0.44 o 
   4   3   4        3.70        1.75      0.51 o 
   5   3   4       10.96       17.29      0.95 o 
   6   3   4       31.99       32.40      1.21 o 
   7   3   4        5.60       14.47      1.34 o 
   8   3   4       34.74       35.64      1.71 o 
   9   3   4       23.56       24.40      1.75 o 
 -10   4   4        2.68        3.61      1.19 o 
  -9   4   4       24.94       25.29      1.58 o 
  -8   4   4      111.90      139.46      2.72 o 
  -7   4   4      125.14      115.60      3.25 o 
  -6   4   4       79.58       89.70      1.80 o 
  -5   4   4       35.24       45.34      1.20 o 
  -4   4   4       89.36      105.78      1.78 o 
  -3   4   4      177.92      130.67      1.97 o 
  -2   4   4       36.98       34.43      0.88 o 
  -1   4   4      110.72      121.25      1.85 o 
   0   4   4      186.57      165.36      2.26 o 
   1   4   4      430.31      377.14      4.60 o 
   2   4   4       30.92       29.46      0.89 o 
   3   4   4      694.69      719.67      8.37 o 
   4   4   4        0.33        2.69      0.54 o 
   5   4   4        0.34        1.14      0.52 o 
   6   4   4       26.79       25.94      1.51 o 
   7   4   4      318.21      316.12      4.86 o 
   8   4   4        1.85       10.42      1.96 o 
 -10   5   4       24.97       24.00      1.91 o 
  -9   5   4        8.74       16.40      1.79 o 
  -8   5   4      112.31      123.44      2.91 o 
  -7   5   4       83.83      116.09      4.76 o 
  -6   5   4        0.91        3.30      0.74 o 
  -5   5   4       34.94       38.81      1.17 o 
  -4   5   4      125.93      115.24      1.84 o 
  -3   5   4      488.49      447.00      5.08 o 
  -2   5   4      504.43      501.10      5.83 o 
  -1   5   4      658.81      778.12      9.26 o 
   0   5   4      202.39      199.37      2.88 o 
   1   5   4      971.59     1002.78     11.11 o 
   2   5   4      233.01      244.09      3.01 o 
   3   5   4      147.11      166.39      2.53 o 
   4   5   4       11.28       12.29      0.79 o 
   5   5   4        6.55        6.42      0.72 o 
   6   5   4      145.05      138.33      2.43 o 
   7   5   4       74.92       79.64      2.23 o 
   8   5   4       46.30       46.51      2.26 o 
 -10   6   4        0.83        0.54      1.28 o 
  -9   6   4       18.28       25.23      1.82 o 
  -8   6   4        0.84        3.48      1.01 o 
  -7   6   4      393.56      397.83      6.03 o 
  -6   6   4     2181.38     2133.37     23.16 o 
  -5   6   4      124.32      121.84      2.16 o 
  -4   6   4      124.27      113.01      1.84 o 
  -3   6   4      311.93      328.78      3.96 o 
  -2   6   4      460.12      555.31      6.05 o 
  -1   6   4       14.55       17.76      1.53 o 
   0   6   4      452.11      505.15      6.25 o 
   1   6   4       73.85       57.62      1.11 o 
   2   6   4       33.08       38.69      1.16 o 
   3   6   4       11.07       10.71      0.60 o 
   4   6   4        1.29        0.20      0.52 o 
   5   6   4       43.53       47.70      1.38 o 
   6   6   4       19.68       20.72      1.21 o 
   7   6   4       12.44       16.41      1.29 o 
   8   6   4        2.38        5.61      1.21 o 
 -10   7   4       30.34       39.13      2.49 o 
  -9   7   4        0.02       -0.30      1.13 o 
  -8   7   4        1.14        0.88      0.91 o 
  -7   7   4        1.43        3.57      0.93 o 
  -6   7   4       98.73      106.19      2.33 o 
  -5   7   4      364.81      327.03      4.22 o 
  -4   7   4       17.71       33.64      1.07 o 
  -3   7   4       82.87      113.56      1.86 o 
  -2   7   4       79.39      108.32      2.07 o 
  -1   7   4      772.13      835.02      9.36 o 
   0   7   4      164.90      158.73      2.15 o 
   1   7   4       25.74       33.47      1.02 o 
   2   7   4       56.17       61.24      1.49 o 
   3   7   4      201.49      204.62      2.96 o 
   4   7   4      114.66      114.81      2.12 o 
   5   7   4       48.93       54.61      1.48 o 
   6   7   4       46.23       43.76      1.56 o 
   7   7   4      187.51      192.71      3.47 o 
   8   7   4       27.98       33.18      1.73 o 
  -9   8   4        8.13       10.90      1.55 o 
  -8   8   4        4.32        5.93      1.26 o 
  -7   8   4       63.78       67.28      2.23 o 
  -6   8   4        4.35        8.98      0.92 o 
  -5   8   4      490.34      470.75      5.67 o 
  -4   8   4        0.05        0.78      0.54 o 
  -3   8   4      381.03      380.79      4.51 o 
  -2   8   4      726.36      801.14      8.46 o 
  -1   8   4        1.70        9.99      0.54 o 
   0   8   4        0.07        1.80      0.44 o 
   1   8   4       27.69       31.29      1.04 o 
   2   8   4      208.36      232.81      3.45 o 
   3   8   4      170.81      169.79      2.54 o 
   4   8   4      336.72      329.89      4.45 o 
   5   8   4      130.89      122.23      2.23 o 
   6   8   4      346.00      349.31      4.95 o 
   7   8   4        1.96        3.81      0.95 o 
   8   8   4        1.24        0.29      2.93 o 
  -9   9   4       57.48       50.23      2.37 o 
  -8   9   4        9.56       13.67      1.49 o 
  -7   9   4       73.64       81.80      2.55 o 
  -6   9   4      163.35      157.96      2.85 o 
  -5   9   4      796.07      760.01      8.50 o 
  -4   9   4       16.54       15.19      0.86 o 
  -3   9   4      254.48      247.57      3.09 o 
  -2   9   4        0.09        4.18      0.56 o 
  -1   9   4        9.70        7.53      0.59 o 
   0   9   4        0.44        6.42      0.52 o 
   1   9   4        3.13        5.60      0.50 o 
   2   9   4      221.33      254.19      3.92 o 
   3   9   4       88.80       89.20      2.38 o 
   4   9   4        0.21        0.45      0.52 o 
   5   9   4       20.89       19.80      1.02 o 
   6   9   4      179.41      178.05      3.42 o 
   7   9   4        0.01        0.45      0.95 o 
  -9  10   4        7.01        7.96      1.53 o 
  -8  10   4       15.88       17.44      1.58 o 
  -7  10   4        2.60        3.45      1.09 o 
  -6  10   4       48.83       53.92      2.26 o 
  -5  10   4        4.26        4.77      0.79 o 
  -4  10   4        6.33        7.14      0.76 o 
  -3  10   4      446.57      432.96      4.82 o 
  -2  10   4       58.22       56.50      1.62 o 
  -1  10   4       40.90       46.26      1.16 o 
   0  10   4        4.87        8.84      0.69 o 
   1  10   4      155.98      181.17      2.59 o 
   2  10   4       18.60       22.20      1.27 o 
   3  10   4       98.68      101.04      3.10 o 
   4  10   4       41.62       46.00      1.45 o 
   5  10   4       59.56       54.42      1.73 o 
   6  10   4      115.05      129.31      2.82 o 
   7  10   4       31.61       32.58      1.60 o 
  -8  11   4       49.55       47.31      2.21 o 
  -7  11   4       32.10       35.06      1.81 o 
  -6  11   4        5.62        5.79      1.10 o 
  -5  11   4        2.22        3.85      0.82 o 
  -4  11   4        5.82        6.17      0.69 o 
  -3  11   4        8.01        7.97      0.66 o 
  -2  11   4        0.53        2.21      0.61 o 
  -1  11   4       58.03       56.60      1.49 o 
   0  11   4        1.23        4.36      0.59 o 
   1  11   4       93.92       91.09      2.18 o 
   2  11   4      242.34      255.54      5.34 o 
   3  11   4      213.19      202.50      6.44 o 
   4  11   4      124.07      113.43      2.78 o 
   5  11   4       31.76       36.08      1.75 o 
   6  11   4       19.34       23.05      1.62 o 
   7  11   4        3.58        3.45      1.27 o 
  -8  12   4        1.91        2.87      1.30 o 
  -7  12   4       40.86       44.07      2.50 o 
  -6  12   4       52.98       53.23      3.31 o 
  -5  12   4       93.30       88.26      2.38 o 
  -4  12   4        0.43        0.14      0.69 o 
  -3  12   4      131.55      128.50      2.34 o 
  -2  12   4       31.42       30.63      1.31 o 
  -1  12   4       15.77       24.11      1.08 o 
   0  12   4        8.35        6.67      0.75 o 
   1  12   4       10.53       12.08      1.46 o 
   2  12   4      243.90      229.91      6.38 o 
   3  12   4       31.38       30.35      2.21 o 
   4  12   4        0.23        2.52      1.81 o 
   5  12   4        7.41        7.24      1.84 o 
   6  12   4       56.80       43.50      2.95 o 
  -7  13   4        1.79        4.53      1.43 o 
  -6  13   4        6.12        5.03      1.28 o 
  -5  13   4      100.79       83.07      2.52 o 
  -4  13   4       33.91       36.15      1.50 o 
  -3  13   4        5.02        4.72      1.11 o 
  -2  13   4       75.15       86.20      2.28 o 
  -1  13   4      509.93      505.23      7.42 o 
   0  13   4        0.05        0.30      0.71 o 
   1  13   4      298.44      312.43      5.65 o 
   2  13   4        7.33        9.66      2.00 o 
   3  13   4        4.00        1.15      1.51 o 
   4  13   4        7.96       11.00      1.81 o 
   5  13   4        3.57        1.41      1.55 o 
   6  13   4       16.19       12.23      1.92 o 
  -7  14   4       16.59       16.54      1.75 o 
  -6  14   4        7.81        8.77      1.47 o 
  -5  14   4        0.10        0.46      0.95 o 
  -4  14   4        7.12        3.98      1.01 o 
  -3  14   4      129.87      130.00      3.42 o 
  -2  14   4        0.37        3.99      1.08 o 
  -1  14   4       92.10      108.87      2.91 o 
   0  14   4      118.60      120.33      2.64 o 
   1  14   4        2.47        2.80      0.96 o 
   2  14   4       21.15       18.89      1.92 o 
   3  14   4        5.86       10.24      1.78 o 
   4  14   4       19.37       21.15      2.22 o 
   5  14   4        2.54       -0.42      1.59 o 
  -6  15   4        5.88        5.97      1.43 o 
  -5  15   4        6.66       14.81      1.51 o 
  -4  15   4        0.01        0.30      0.90 o 
  -3  15   4        7.51        8.88      1.31 o 
  -2  15   4      119.61      132.69      3.42 o 
  -1  15   4       90.34       77.58      2.51 o 
   0  15   4        0.06        1.81      0.95 o 
   1  15   4       57.96       59.01      2.88 o 
   2  15   4        0.01       -0.58      1.32 o 
   3  15   4        9.74       12.26      1.89 o 
   4  15   4       28.55       28.74      2.52 o 
  -5  16   4        0.00       -0.35      1.24 o 
  -4  16   4       11.72       16.81      1.78 o 
  -3  16   4        1.83       -0.24      1.03 o 
  -2  16   4        0.76        0.63      1.18 o 
  -1  16   4       17.91       14.70      1.57 o 
   0  16   4       40.91       37.76      1.84 o 
   1  16   4        0.13        2.43      1.80 o 
   2  16   4        4.49        5.19      1.98 o 
   3  16   4        0.86        0.59      2.02 o 
  -4  17   4        0.70       -0.73      1.22 o 
  -3  17   4        5.98        1.34      1.14 o 
  -2  17   4        3.27        5.92      1.43 o 
  -1  17   4        0.78        0.23      1.14 o 
   0  17   4        0.08        2.19      1.04 o 
   1  17   4       10.71       12.41      2.20 o 
   2  17   4        5.06        2.59      1.99 o 
  -9   0   5       56.17       27.94      2.36 o 
  -7   0   5      106.65       90.00      2.92 o 
  -5   0   5      310.61      279.58      5.30 o 
  -3   0   5       81.46       68.11      1.99 o 
  -1   0   5     2648.66     2452.88     34.49 o 
   1   0   5     9423.05     9683.17    133.09 o 
   3   0   5      220.34      246.94      4.63 o 
   5   0   5       66.70       52.49      1.86 o 
   7   0   5       33.61       35.33      2.05 o 
 -10   1   5       85.81      120.12      3.90 o 
  -9   1   5       68.87       74.55      2.65 o 
  -8   1   5      106.81       88.19      2.18 o 
  -7   1   5        6.98        9.97      0.91 o 
  -6   1   5      102.61      100.67      2.32 o 
  -5   1   5        9.38       18.56      0.92 o 
  -4   1   5     1323.57     1341.87     13.95 o 
  -3   1   5      568.50      677.12      7.88 o 
  -2   1   5       33.80       21.69      0.82 o 
  -1   1   5      686.27      740.33      8.39 o 
   0   1   5      461.65      435.87      5.24 o 
   1   1   5       47.68       53.86      1.76 o 
   2   1   5      261.53      247.78      3.23 o 
   3   1   5       28.50       33.43      1.03 o 
   4   1   5      168.18      159.17      2.62 o 
   5   1   5        2.44        3.57      0.70 o 
   6   1   5        7.64       12.26      0.96 o 
   7   1   5       16.14       16.15      1.24 o 
   8   1   5        0.99        3.73      1.17 o 
 -10   2   5       97.97       75.80      2.88 o 
  -9   2   5      411.58      402.62      6.96 o 
  -8   2   5      308.37      302.94      4.45 o 
  -7   2   5       21.44       16.92      1.08 o 
  -6   2   5       83.14       73.49      1.74 o 
  -5   2   5      139.52      144.19      2.84 o 
  -4   2   5      183.85      175.90      2.62 o 
  -3   2   5      242.41      266.37      3.61 o 
  -2   2   5       15.72       27.01      0.94 o 
  -1   2   5       21.91       39.19      1.67 o 
   0   2   5     1497.75     1492.81     16.08 o 
   1   2   5       46.85       35.64      1.10 o 
   2   2   5     1135.04     1142.33     11.88 o 
   3   2   5        4.90        5.02      0.57 o 
   4   2   5        0.67        0.96      0.54 o 
   5   2   5       31.12       28.89      1.14 o 
   6   2   5        0.74        1.13      0.74 o 
   7   2   5      124.47      143.34      3.02 o 
   8   2   5        2.37        0.76      1.06 o 
 -10   3   5       20.41       17.84      1.76 o 
  -9   3   5        0.03        2.62      1.11 o 
  -8   3   5        5.58        9.16      1.05 o 
  -7   3   5      110.29      116.01      2.39 o 
  -6   3   5       70.44       72.01      1.73 o 
  -5   3   5        8.70       12.91      1.16 o 
  -4   3   5       46.81       60.23      1.58 o 
  -3   3   5      114.38       89.88      1.62 o 
  -2   3   5      659.44      633.25      7.35 o 
  -1   3   5       76.57      108.50      1.97 o 
   0   3   5     2016.13     2073.54     22.04 o 
   1   3   5      136.50      110.09      1.77 o 
   2   3   5       25.12       34.20      1.01 o 
   3   3   5       65.46       51.86      1.26 o 
   4   3   5       15.40       11.39      0.82 o 
   5   3   5      380.46      370.92      4.73 o 
   6   3   5       45.81       44.53      1.51 o 
   7   3   5      120.03      126.90      2.86 o 
   8   3   5      127.22      141.87      3.42 o 
 -10   4   5       10.50        8.91      1.59 o 
  -9   4   5       66.69       66.89      2.81 o 
  -8   4   5        0.32        2.92      1.03 o 
  -7   4   5      712.68      681.86      8.07 o 
  -6   4   5      468.14      465.15      5.75 o 
  -5   4   5       94.06      100.64      2.05 o 
  -4   4   5      127.27      125.16      2.24 o 
  -3   4   5      116.52      107.64      1.83 o 
  -2   4   5        3.44        5.05      0.54 o 
  -1   4   5       21.34       24.04      0.84 o 
   0   4   5      284.04      324.62      4.07 o 
   1   4   5      292.00      320.89      3.84 o 
   2   4   5      405.67      358.97      4.26 o 
   3   4   5       19.05       24.93      1.04 o 
   4   4   5        0.67        0.02      0.54 o 
   5   4   5       76.19       68.06      2.09 o 
   6   4   5       40.59       38.92      1.45 o 
   7   4   5        8.70       12.43      1.87 o 
   8   4   5       84.32       89.14      2.73 o 
 -10   5   5        3.23        6.74      1.53 o 
  -9   5   5       93.96       95.71      2.79 o 
  -8   5   5        0.01        0.61      0.96 o 
  -7   5   5      428.30      433.57      5.83 o 
  -6   5   5      205.01      200.99      7.58 o 
  -5   5   5       19.87       18.88      1.01 o 
  -4   5   5        0.04        3.28      0.63 o 
  -3   5   5      276.51      265.02      3.43 o 
  -2   5   5      364.65      349.05      4.76 o 
  -1   5   5       46.33       49.75      1.21 o 
   0   5   5      449.73      472.72      5.59 o 
   1   5   5      299.50      310.58      4.05 o 
   2   5   5       48.50       54.44      1.08 o 
   3   5   5      409.05      404.42      5.10 o 
   4   5   5       43.50       35.26      1.37 o 
   5   5   5       11.31       13.82      0.95 o 
   6   5   5        7.44        4.27      0.88 o 
   7   5   5      199.32      173.11      3.61 o 
   8   5   5        9.99       12.74      1.42 o 
 -10   6   5       24.60       23.90      2.01 o 
  -9   6   5        0.05        1.81      1.07 o 
  -8   6   5       12.31        8.14      1.17 o 
  -7   6   5      395.04      388.64      6.54 o 
  -6   6   5        5.13       24.07      1.44 o 
  -5   6   5      186.40      160.78      2.80 o 
  -4   6   5      213.54      207.70      3.18 o 
  -3   6   5       58.05       73.64      1.78 o 
  -2   6   5       49.18       40.69      1.39 o 
  -1   6   5     1693.93     1670.26     17.97 o 
   0   6   5      240.33      245.26      3.92 o 
   1   6   5       11.68       14.33      0.67 o 
   2   6   5      522.39      542.95      7.11 o 
   3   6   5      214.55      218.14      3.57 o 
   4   6   5      114.33      108.17      2.17 o 
   5   6   5       64.55       53.48      1.55 o 
   6   6   5       30.99       34.56      1.45 o 
   7   6   5        6.32        6.23      1.10 o 
 -10   7   5       29.38       51.27      2.62 o 
  -9   7   5       16.80       21.61      1.81 o 
  -8   7   5       34.02       40.04      1.88 o 
  -7   7   5      398.66      385.47      5.91 o 
  -6   7   5        0.24        2.50      0.87 o 
  -5   7   5       99.16       94.06      2.46 o 
  -4   7   5       14.14       12.57      0.89 o 
  -3   7   5       98.91      131.13      2.21 o 
  -2   7   5        1.30        4.73      0.57 o 
  -1   7   5       14.83       18.64      1.01 o 
   0   7   5      572.39      543.83      6.92 o 
   1   7   5       18.91       17.39      0.80 o 
   2   7   5      130.95      122.71      2.68 o 
   3   7   5       51.11       51.26      1.93 o 
   4   7   5        4.60        1.56      0.63 o 
   5   7   5      155.71      173.72      4.07 o 
   6   7   5        4.74        4.85      0.97 o 
   7   7   5       28.89       29.51      1.50 o 
  -9   8   5       22.36       26.17      1.93 o 
  -8   8   5       29.98       38.52      2.02 o 
  -7   8   5        0.59        0.42      0.93 o 
  -6   8   5       13.72       15.11      1.08 o 
  -5   8   5      223.96      202.61      3.34 o 
  -4   8   5       16.71       23.00      1.07 o 
  -3   8   5      141.56      142.44      2.16 o 
  -2   8   5       34.90       30.22      1.28 o 
  -1   8   5      498.25      433.02      4.90 o 
   0   8   5       21.11       17.16      0.94 o 
   1   8   5       31.63       35.43      1.66 o 
   2   8   5      272.21      276.35      4.67 o 
   3   8   5       48.10       56.17      2.02 o 
   4   8   5        6.07        4.20      0.84 o 
   5   8   5       82.42       72.10      1.95 o 
   6   8   5        0.96        3.69      0.93 o 
   7   8   5        7.58        9.87      1.26 o 
  -9   9   5        0.15        1.40      1.33 o 
  -8   9   5        1.12        1.10      1.15 o 
  -7   9   5        3.70        7.02      1.24 o 
  -6   9   5       19.22       18.31      1.40 o 
  -5   9   5        0.08        8.91      0.97 o 
  -4   9   5      819.49      833.87      9.76 o 
  -3   9   5       32.67       34.31      1.07 o 
  -2   9   5      485.81      486.57      5.54 o 
  -1   9   5        4.80        6.82      0.63 o 
   0   9   5      206.23      198.88      3.34 o 
   1   9   5        0.78        2.17      0.70 o 
   2   9   5      109.10      109.41      2.55 o 
   3   9   5        9.85       14.29      0.93 o 
   4   9   5       27.94       21.84      1.37 o 
   5   9   5        0.17       -0.68      0.68 o 
   6   9   5       59.73       62.29      2.41 o 
   7   9   5       73.02       77.65      2.79 o 
  -9  10   5        2.16       -0.27      1.32 o 
  -8  10   5       24.50       28.30      1.88 o 
  -7  10   5        7.30        5.05      1.22 o 
  -6  10   5        1.47        2.93      0.92 o 
  -5  10   5       66.58       77.55      1.95 o 
  -4  10   5      119.34      117.35      2.19 o 
  -3  10   5       42.15       48.85      1.66 o 
  -2  10   5        6.51       12.34      1.01 o 
  -1  10   5      419.24      392.71      5.42 o 
   0  10   5       14.84       11.90      0.92 o 
   1  10   5        0.01        0.94      0.55 o 
   2  10   5        0.73        0.25      0.73 o 
   3  10   5       65.59       74.49      2.04 o 
   4  10   5       61.07       57.66      4.19 o 
   5  10   5       18.98       16.97      1.32 o 
   6  10   5       24.49       29.78      1.71 o 
  -8  11   5       28.91       29.01      1.97 o 
  -7  11   5       26.42       36.73      1.94 o 
  -6  11   5        1.63        3.98      1.09 o 
  -5  11   5        7.03        8.58      1.00 o 
  -4  11   5        6.74        4.03      0.72 o 
  -3  11   5      354.36      337.04      4.68 o 
  -2  11   5        0.03       -0.13      0.66 o 
  -1  11   5       46.15       43.64      1.41 o 
   0  11   5      169.26      176.12      2.91 o 
   1  11   5      345.47      356.30      5.09 o 
   2  11   5       11.28       13.34      0.86 o 
   3  11   5       97.82       95.02      3.16 o 
   4  11   5        7.25        6.42      0.99 o 
   5  11   5        0.00        1.13      0.99 o 
   6  11   5       33.67       29.05      1.89 o 
  -8  12   5       17.81       22.88      1.87 o 
  -7  12   5        0.30        0.41      1.16 o 
  -6  12   5       13.33       11.56      1.69 o 
  -5  12   5       23.43       25.92      1.59 o 
  -4  12   5        0.89       -0.03      0.76 o 
  -3  12   5      255.90      255.41      4.20 o 
  -2  12   5       15.40       21.46      1.14 o 
  -1  12   5      292.70      298.45      4.94 o 
   0  12   5       75.34       67.66      1.90 o 
   1  12   5      134.99      120.78      3.28 o 
   2  12   5      444.06      427.87      8.52 o 
   3  12   5       10.41       14.49      2.39 o 
   4  12   5       28.37       22.52      2.24 o 
   5  12   5       16.42       10.86      1.98 o 
  -7  13   5       30.88       34.20      2.57 o 
  -6  13   5        8.82        8.34      1.64 o 
  -5  13   5       67.80       71.69      3.09 o 
  -4  13   5       11.01       12.22      1.26 o 
  -3  13   5        2.66        2.97      1.17 o 
  -2  13   5       77.96       77.10      2.27 o 
  -1  13   5      132.82      145.51      4.41 o 
   0  13   5       10.60       10.70      1.06 o 
   1  13   5       23.15       30.23      1.68 o 
   2  13   5       35.86       39.50      3.03 o 
   3  13   5       13.49       17.15      2.53 o 
   4  13   5        6.94        4.56      1.68 o 
   5  13   5       20.73       23.43      2.43 o 
  -6  14   5       24.44       19.52      2.05 o 
  -5  14   5        0.01       -0.35      1.22 o 
  -4  14   5        1.60        1.37      1.09 o 
  -3  14   5       36.21       38.60      2.40 o 
  -2  14   5        0.00       -0.33      1.12 o 
  -1  14   5       35.66       44.44      1.92 o 
   0  14   5      266.05      252.62      4.74 o 
   1  14   5        4.37        2.84      1.98 o 
   2  14   5      108.01      121.50      5.17 o 
   3  14   5        1.11       -0.69      1.46 o 
   4  14   5       58.88       67.99      3.49 o 
  -5  15   5        0.94        5.43      1.54 o 
  -4  15   5        0.03        0.11      1.23 o 
  -3  15   5        0.91        1.19      1.12 o 
  -2  15   5       23.59       14.59      1.63 o 
  -1  15   5       10.15        8.67      1.35 o 
   0  15   5       31.86       41.91      1.92 o 
   1  15   5        1.43        1.05      1.79 o 
   2  15   5        4.59        2.69      3.16 o 
   3  15   5        2.72        4.26      1.68 o 
  -4  16   5        9.47        6.90      2.14 o 
  -3  16   5        5.73        6.89      1.33 o 
  -2  16   5       24.41       35.81      2.15 o 
  -1  16   5       79.67       73.36      2.78 o 
   0  16   5       38.98       41.89      2.85 o 
   1  16   5        6.27        0.68      2.77 o 
   2  16   5       51.73       59.68      3.99 o 
  -2  17   5       12.68       19.11      1.83 o 
  -1  17   5        1.74        0.25      1.17 o 
   0  17   5       22.48       22.38      1.84 o 
 -10   0   6        4.32        2.79      2.20 o 
  -8   0   6       48.57       50.80      3.11 o 
  -6   0   6      151.34      152.23      3.80 o 
  -4   0   6      641.25      661.89     10.61 o 
  -2   0   6       17.03       15.35      1.22 o 
   0   0   6     1766.73     1727.04     43.55 o 
   2   0   6       66.92       58.58      2.35 o 
   4   0   6      309.37      339.63      7.16 o 
   6   0   6       48.62       53.65      2.37 o 
 -10   1   6        0.01        2.48      1.58 o 
  -9   1   6       14.19       24.24      1.99 o 
  -8   1   6       25.79       30.40      1.57 o 
  -7   1   6       59.56       57.93      1.73 o 
  -6   1   6       98.52      104.37      2.16 o 
  -5   1   6       18.33       27.89      1.38 o 
  -4   1   6      821.35      880.36     12.04 o 
  -3   1   6        2.06        1.70      0.91 o 
  -2   1   6       53.30       50.79      1.61 o 
  -1   1   6       31.01       28.83      0.95 o 
   0   1   6     2114.68     2103.79     22.53 o 
   1   1   6      820.21      878.96     10.75 o 
   2   1   6        5.55        8.51      0.72 o 
   3   1   6      112.37      117.35      2.09 o 
   4   1   6       56.33       60.68      1.77 o 
   5   1   6        3.02        5.14      0.96 o 
   6   1   6       13.31       15.99      1.11 o 
   7   1   6        4.12        7.31      1.24 o 
 -10   2   6       27.52       34.02      2.44 o 
  -9   2   6       11.77       15.63      1.84 o 
  -8   2   6       10.71       19.67      1.50 o 
  -7   2   6        1.78        2.80      0.82 o 
  -6   2   6        8.44        7.02      0.82 o 
  -5   2   6        9.20       10.41      0.82 o 
  -4   2   6        0.59        0.73      0.53 o 
  -3   2   6        1.18        7.37      0.72 o 
  -2   2   6      323.43      346.12      4.85 o 
  -1   2   6       14.13       18.94      0.95 o 
   0   2   6     3466.00     3483.93     36.69 o 
   1   2   6      472.24      454.56      5.67 o 
   2   2   6        7.83        4.74      0.61 o 
   3   2   6       15.00       13.48      0.87 o 
   4   2   6        7.79       13.10      0.87 o 
   5   2   6      137.76      140.02      3.23 o 
   6   2   6        1.39        3.45      0.88 o 
   7   2   6      147.99      165.41      3.37 o 
 -10   3   6       36.58       51.93      2.76 o 
  -9   3   6        4.01        6.45      1.37 o 
  -8   3   6       44.76       52.86      2.36 o 
  -7   3   6        3.30        4.14      0.91 o 
  -6   3   6        3.81        0.01      0.67 o 
  -5   3   6        7.61        9.84      0.85 o 
  -4   3   6       92.94       80.36      1.80 o 
  -3   3   6       14.63       12.43      0.80 o 
  -2   3   6      743.41      674.05      7.93 o 
  -1   3   6      361.24      361.44      4.64 o 
   0   3   6      194.96      200.08      2.95 o 
   1   3   6        7.31       10.07      0.67 o 
   2   3   6       40.83       42.58      1.29 o 
   3   3   6      264.08      275.42      3.95 o 
   4   3   6        3.30        2.58      0.68 o 
   5   3   6       91.57       95.00      2.62 o 
   6   3   6       40.45       43.97      1.59 o 
   7   3   6       15.85       14.50      1.41 o 
 -10   4   6        4.28        2.59      1.60 o 
  -9   4   6        6.55        8.61      1.42 o 
  -8   4   6        0.26       -0.14      1.03 o 
  -7   4   6       30.83       42.64      1.93 o 
  -6   4   6        1.17        4.18      0.83 o 
  -5   4   6       46.99       46.05      1.60 o 
  -4   4   6       27.32       34.01      1.27 o 
  -3   4   6      514.67      472.57      5.92 o 
  -2   4   6      191.38      204.23      2.87 o 
  -1   4   6       31.35       39.58      1.18 o 
   0   4   6       38.84       44.13      1.22 o 
   1   4   6      122.94      132.38      2.08 o 
   2   4   6       56.29       58.22      1.45 o 
   3   4   6       20.51       23.05      1.14 o 
   4   4   6      119.00      116.74      2.62 o 
   5   4   6        5.90        5.58      0.97 o 
   6   4   6        0.00       -0.52      0.82 o 
   7   4   6       80.72       95.82      2.77 o 
 -10   5   6        2.03        1.08      1.50 o 
  -9   5   6        1.01        4.16      1.32 o 
  -8   5   6       45.15       45.28      2.55 o 
  -7   5   6      728.98      736.21     10.77 o 
  -6   5   6      453.24      465.60      6.72 o 
  -5   5   6       31.51       32.50      1.29 o 
  -4   5   6       35.29       30.20      1.19 o 
  -3   5   6        0.24        0.02      0.53 o 
  -2   5   6       94.93       67.19      1.73 o 
  -1   5   6       10.29        7.55      0.64 o 
   0   5   6       12.86       18.21      0.81 o 
   1   5   6       84.56       76.51      1.62 o 
   2   5   6       47.90       39.85      1.37 o 
   3   5   6        9.17       15.67      0.93 o 
   4   5   6       15.63       13.76      1.11 o 
   5   5   6        0.87        1.03      1.15 o 
   6   5   6       48.30       53.07      1.85 o 
   7   5   6        2.36        3.13      1.09 o 
 -10   6   6        0.15       -1.56      1.99 o 
  -9   6   6        0.00        1.44      1.17 o 
  -8   6   6      108.36       93.93      2.91 o 
  -7   6   6       33.43       38.17      1.88 o 
  -6   6   6       86.17      105.19      2.73 o 
  -5   6   6      329.64      331.50      4.73 o 
  -4   6   6      207.00      199.55      3.18 o 
  -3   6   6       85.68       62.50      1.57 o 
  -2   6   6       43.63       48.22      1.27 o 
  -1   6   6      233.01      263.20      3.89 o 
   0   6   6        3.42        0.83      0.54 o 
   1   6   6       24.22       22.41      0.98 o 
   2   6   6        2.34        4.50      0.85 o 
   3   6   6      251.79      240.23      4.70 o 
   4   6   6        0.01        1.61      0.80 o 
   5   6   6        3.55        5.33      1.00 o 
   6   6   6        7.64        7.32      1.10 o 
   7   6   6       34.24       39.20      1.78 o 
  -9   7   6       17.07       21.78      2.07 o 
  -8   7   6        2.91        4.39      1.24 o 
  -7   7   6        1.48        9.62      1.29 o 
  -6   7   6      802.65      793.90     10.50 o 
  -5   7   6     1194.04     1183.22     13.58 o 
  -4   7   6        5.82        6.33      0.81 o 
  -3   7   6        0.38        0.05      0.52 o 
  -2   7   6      616.77      648.04      7.62 o 
  -1   7   6      113.60      113.90      2.02 o 
   0   7   6       25.08       29.74      1.24 o 
   1   7   6      213.98      216.20      4.49 o 
   2   7   6       65.07       63.10      2.81 o 
   3   7   6        0.26        1.85      0.83 o 
   4   7   6        6.39        8.27      1.01 o 
   5   7   6       15.09       18.23      1.29 o 
   6   7   6       20.43       21.36      1.40 o 
  -9   8   6        2.17        1.27      1.51 o 
  -8   8   6        0.57        0.27      1.06 o 
  -7   8   6        3.86        5.73      1.20 o 
  -6   8   6      374.61      370.89      5.74 o 
  -5   8   6       10.14       17.98      1.40 o 
  -4   8   6        0.93       -0.72      0.72 o 
  -3   8   6       40.52       42.46      1.30 o 
  -2   8   6       90.61       81.07      1.71 o 
  -1   8   6        9.26       10.76      0.93 o 
   0   8   6      248.52      243.86      4.74 o 
   1   8   6       19.75       18.69      1.19 o 
   2   8   6      186.70      204.00      3.95 o 
   3   8   6       48.37       47.49      2.01 o 
   4   8   6       57.31       71.58      2.76 o 
   5   8   6        0.03        0.66      0.90 o 
   6   8   6        2.23        0.46      1.00 o 
  -9   9   6       14.16       17.83      2.11 o 
  -8   9   6       28.98       27.56      2.11 o 
  -7   9   6       20.60       24.35      1.62 o 
  -6   9   6        1.62        3.04      1.22 o 
  -5   9   6        9.48       13.32      1.11 o 
  -4   9   6       62.33       72.91      2.36 o 
  -3   9   6      460.93      433.90      5.30 o 
  -2   9   6       30.57       36.61      1.28 o 
  -1   9   6       73.45       64.31      1.85 o 
   0   9   6       13.11       16.06      1.54 o 
   1   9   6      498.70      499.88      8.37 o 
   2   9   6      124.20      120.39      2.88 o 
   3   9   6        2.02        0.97      0.97 o 
   4   9   6       17.12       21.54      1.41 o 
   5   9   6        3.35        8.05      1.33 o 
   6   9   6        1.57        5.23      1.12 o 
  -8  10   6       65.56       69.89      3.06 o 
  -7  10   6       16.59       19.53      1.83 o 
  -6  10   6       85.34       98.86      2.75 o 
  -5  10   6      152.89      161.21      3.23 o 
  -4  10   6      100.98      103.36      2.14 o 
  -3  10   6      267.89      263.31      3.99 o 
  -2  10   6        0.39       -0.10      0.82 o 
  -1  10   6       94.23       89.84      2.06 o 
   0  10   6       14.44       18.80      1.24 o 
   1  10   6       58.36       60.51      2.21 o 
   2  10   6       23.48       33.36      3.16 o 
   3  10   6        0.00        0.91      0.94 o 
   4  10   6       21.16       21.88      1.66 o 
   5  10   6        0.19        0.22      1.06 o 
  -8  11   6        3.30        3.99      1.57 o 
  -7  11   6        3.32        1.87      1.33 o 
  -6  11   6       51.76       56.80      4.09 o 
  -5  11   6        4.95        6.40      1.17 o 
  -4  11   6        2.93        1.71      0.80 o 
  -3  11   6       60.08       52.59      1.87 o 
  -2  11   6      131.00      131.29      3.39 o 
  -1  11   6       29.87       29.21      1.40 o 
   0  11   6        7.03        6.39      1.60 o 
   1  11   6       24.29       21.12      1.56 o 
   2  11   6       44.60       48.43      2.22 o 
   3  11   6       67.22       71.99      2.64 o 
   4  11   6       15.97       16.23      1.50 o 
   5  11   6       35.80       33.94      2.00 o 
  -7  12   6        1.72        1.12      1.48 o 
  -6  12   6        0.15        1.68      1.39 o 
  -5  12   6       37.45       35.02      2.35 o 
  -4  12   6       47.85       47.82      1.96 o 
  -3  12   6       20.31       19.77      1.42 o 
  -2  12   6      254.62      237.86      4.82 o 
  -1  12   6       24.70       24.87      1.51 o 
   0  12   6       37.53       37.67      3.00 o 
   1  12   6      123.97      130.77      3.66 o 
   2  12   6       45.44       55.09      3.00 o 
   3  12   6       11.37        9.44      1.22 o 
   4  12   6       20.02       24.38      2.50 o 
  -7  13   6        4.06        7.29      1.84 o 
  -6  13   6       32.60       36.87      2.58 o 
  -5  13   6        9.60       12.69      1.78 o 
  -4  13   6        0.01        0.14      1.11 o 
  -3  13   6       36.06       35.51      2.02 o 
  -2  13   6      234.65      234.03      4.81 o 
  -1  13   6        0.84        2.69      1.09 o 
   0  13   6       86.82       87.92      3.03 o 
   1  13   6        3.58        5.41      1.16 o 
   2  13   6       32.06       39.90      4.65 o 
   3  13   6        7.66        5.52      2.29 o 
   4  13   6        7.54       11.21      2.06 o 
  -6  14   6        0.27        1.32      1.51 o 
  -5  14   6        0.03        0.48      1.35 o 
  -4  14   6        0.01       -1.07      1.33 o 
  -3  14   6       14.75       16.99      1.58 o 
  -2  14   6        2.30        3.53      1.48 o 
  -1  14   6      267.70      268.79      5.25 o 
   0  14   6      158.11      161.10      5.85 o 
   1  14   6        1.31        1.30      1.15 o 
   2  14   6       30.66       33.13      3.11 o 
   3  14   6       28.07       28.35      5.25 o 
  -5  15   6       18.40       14.30      1.96 o 
  -4  15   6        3.30        3.14      1.42 o 
  -3  15   6        0.60        0.25      1.13 o 
  -2  15   6        0.14       -0.25      1.29 o 
  -1  15   6       42.09       42.99      2.62 o 
   0  15   6       57.07       55.66      2.53 o 
   1  15   6        7.65        2.40      2.10 o 
   2  15   6        4.14        3.54      2.21 o 
  -3  16   6        0.15        1.61      1.20 o 
  -2  16   6        0.11        0.43      1.30 o 
  -1  16   6        9.78       21.43      1.74 o 
   0  16   6       13.75       10.17      3.45 o 
  -9   0   7       57.14       60.71      3.93 o 
  -7   0   7      175.48      168.12      4.36 o 
  -5   0   7       48.04       41.14      2.33 o 
  -3   0   7       92.78      101.08      3.17 o 
  -1   0   7       59.79       63.51      2.30 o 
   1   0   7       64.05       75.44      2.72 o 
   3   0   7       11.59        5.46      1.29 o 
   5   0   7      116.70      128.21      3.50 o 
   7   0   7       42.30       47.29      3.00 o 
 -10   1   7       10.39        4.37      1.64 o 
  -9   1   7       16.31       10.13      1.68 o 
  -8   1   7       44.99       37.97      2.18 o 
  -7   1   7       55.59       60.95      1.97 o 
  -6   1   7      109.20      117.84      2.41 o 
  -5   1   7        4.83        5.88      0.79 o 
  -4   1   7     1028.21      985.50     11.46 o 
  -3   1   7       50.11       47.83      1.55 o 
  -2   1   7       19.37       17.09      1.01 o 
  -1   1   7       39.69       44.35      1.26 o 
   0   1   7       13.70       26.51      1.07 o 
   1   1   7      231.21      230.60      3.71 o 
   2   1   7        0.42        1.21      0.77 o 
   3   1   7        0.01       -0.76      0.76 o 
   4   1   7       27.39       36.36      1.52 o 
   5   1   7        8.08        7.62      1.15 o 
   6   1   7       22.07       27.27      1.64 o 
   7   1   7       18.14       21.16      1.64 o 
 -10   2   7       49.01       42.69      2.75 o 
  -9   2   7        0.02        0.17      1.58 o 
  -8   2   7        2.70        1.83      1.31 o 
  -7   2   7      106.94      103.54      2.71 o 
  -6   2   7       25.34       23.95      1.21 o 
  -5   2   7      157.03      153.73      2.84 o 
  -4   2   7       54.51       58.30      1.79 o 
  -3   2   7      161.45      147.09      2.79 o 
  -2   2   7       67.26       64.38      1.62 o 
  -1   2   7      102.22       74.84      1.61 o 
   0   2   7       26.24       26.12      1.06 o 
   1   2   7      578.66      535.87      6.61 o 
   2   2   7      342.72      325.51      4.89 o 
   3   2   7       10.84        6.33      0.97 o 
   4   2   7        5.32        3.56      1.00 o 
   5   2   7      161.88      167.41      5.07 o 
   6   2   7        5.22        7.32      1.04 o 
 -10   3   7        0.13        1.86      1.55 o 
  -9   3   7      192.08      165.59      4.58 o 
  -8   3   7        5.85        3.33      1.20 o 
  -7   3   7      115.70      122.87      2.98 o 
  -6   3   7      101.98      108.57      2.46 o 
  -5   3   7       74.63       69.94      2.45 o 
  -4   3   7        7.34        8.81      0.86 o 
  -3   3   7       97.51       92.17      1.99 o 
  -2   3   7       75.23       64.50      1.61 o 
  -1   3   7       95.18       91.22      1.91 o 
   0   3   7       19.59       15.91      0.90 o 
   1   3   7       43.15       38.80      2.17 o 
   2   3   7        0.59        0.13      0.67 o 
   3   3   7      211.20      216.62      3.47 o 
   4   3   7        0.41        1.34      0.92 o 
   5   3   7       37.27       37.24      1.85 o 
   6   3   7        0.11        0.03      0.87 o 
 -10   4   7       49.90       54.61      2.92 o 
  -9   4   7       34.47       38.82      2.39 o 
  -8   4   7       15.66       18.42      1.63 o 
  -7   4   7       45.65       50.67      2.14 o 
  -6   4   7       39.32       36.13      1.91 o 
  -5   4   7        0.78        0.70      0.72 o 
  -4   4   7       53.67       48.20      1.53 o 
  -3   4   7        0.05        0.24      0.63 o 
  -2   4   7        3.53        3.25      0.67 o 
  -1   4   7        0.25        2.43      0.60 o 
   0   4   7      169.55      174.77      3.02 o 
   1   4   7       64.32       64.71      1.72 o 
   2   4   7        9.49       10.88      0.86 o 
   3   4   7      219.93      226.29      4.39 o 
   4   4   7       13.59       14.85      1.23 o 
   5   4   7       15.51       21.56      1.57 o 
   6   4   7       13.62       11.44      1.24 o 
  -9   5   7       23.28       36.16      2.35 o 
  -8   5   7        0.09        0.41      1.15 o 
  -7   5   7        8.51        8.08      1.30 o 
  -6   5   7      140.39      155.61      5.84 o 
  -5   5   7       30.62       35.62      1.42 o 
  -4   5   7       28.33       39.67      1.40 o 
  -3   5   7      187.98      166.26      2.84 o 
  -2   5   7      443.33      453.63      5.84 o 
  -1   5   7       48.01       60.41      1.70 o 
   0   5   7       46.37       48.34      1.51 o 
   1   5   7       33.24       32.09      1.25 o 
   2   5   7        1.67        1.75      0.74 o 
   3   5   7      280.85      279.60      5.11 o 
   4   5   7        7.97        7.07      1.12 o 
   5   5   7        3.65        5.01      1.16 o 
   6   5   7       13.05       10.91      1.30 o 
  -9   6   7       17.91       23.52      2.09 o 
  -8   6   7       26.27       39.27      2.29 o 
  -7   6   7       21.48       23.49      2.02 o 
  -6   6   7      204.56      204.31      4.26 o 
  -5   6   7      143.11      133.78      2.75 o 
  -4   6   7       83.00       83.03      2.03 o 
  -3   6   7      296.12      286.78      4.77 o 
  -2   6   7      212.01      228.57      3.27 o 
  -1   6   7        9.49        9.46      0.83 o 
   0   6   7       74.15       83.91      2.38 o 
   1   6   7        0.42        0.44      0.72 o 
   2   6   7       18.44       26.97      1.49 o 
   3   6   7       64.48       67.79      2.31 o 
   4   6   7        4.86        8.51      1.44 o 
   5   6   7       69.29       70.62      2.36 o 
   6   6   7        0.00       -0.96      0.96 o 
  -9   7   7       25.60       27.43      2.19 o 
  -8   7   7       23.54       27.36      1.84 o 
  -7   7   7       25.14       30.98      1.82 o 
  -6   7   7      221.56      231.92      4.84 o 
  -5   7   7      245.19      252.33      4.39 o 
  -4   7   7      396.16      386.20      5.32 o 
  -3   7   7       11.86       16.76      1.03 o 
  -2   7   7       34.19       33.15      1.23 o 
  -1   7   7       40.97       36.58      2.19 o 
   0   7   7       47.08       37.86      2.57 o 
   1   7   7        9.54       10.67      1.21 o 
   2   7   7       25.71       29.01      1.53 o 
   3   7   7        2.00        1.66      1.27 o 
   4   7   7        1.61        2.06      1.50 o 
   5   7   7        0.05        0.99      1.00 o 
   6   7   7        0.27       -0.36      1.05 o 
  -9   8   7        0.01       -0.24      1.72 o 
  -8   8   7        0.05        0.18      1.19 o 
  -7   8   7      165.42      170.68      3.95 o 
  -6   8   7       57.26       57.68      2.77 o 
  -5   8   7        0.02       -0.98      0.98 o 
  -4   8   7        0.00       -0.84      0.84 o 
  -3   8   7        6.33        4.80      1.07 o 
  -2   8   7        0.55        4.41      0.83 o 
  -1   8   7        1.49        1.25      0.91 o 
   0   8   7        1.47        1.87      0.91 o 
   1   8   7       37.16       31.71      1.70 o 
   2   8   7        8.11       10.05      1.70 o 
   3   8   7       31.21       28.75      3.01 o 
   4   8   7        4.26        3.79      1.36 o 
   5   8   7       21.88       22.94      2.62 o 
  -8   9   7        0.01       -0.38      1.47 o 
  -7   9   7       17.60       15.48      1.52 o 
  -6   9   7        0.37        0.29      1.06 o 
  -5   9   7        5.24        3.59      1.06 o 
  -4   9   7      125.18      134.23      2.68 o 
  -3   9   7       57.54       63.14      1.85 o 
  -2   9   7       13.68       13.94      1.32 o 
  -1   9   7        2.84        0.44      0.90 o 
   0   9   7       70.89       78.66      2.92 o 
   1   9   7       25.54       29.29      1.88 o 
   2   9   7        3.95        3.97      1.20 o 
   3   9   7       44.70       36.10      2.20 o 
   4   9   7       23.19       29.02      2.22 o 
   5   9   7        0.05        3.22      1.41 o 
  -8  10   7       70.34       77.66      3.71 o 
  -7  10   7      114.63      138.74      4.06 o 
  -6  10   7       56.76       66.55      2.40 o 
  -5  10   7       75.72       82.70      3.47 o 
  -4  10   7       70.51       65.53      2.34 o 
  -3  10   7      246.59      261.88      4.86 o 
  -2  10   7       25.68       23.55      1.58 o 
  -1  10   7        4.80        4.86      1.22 o 
   0  10   7       10.90       14.21      1.49 o 
   1  10   7       78.35       73.88      2.84 o 
   2  10   7      163.57      151.44      4.21 o 
   3  10   7       30.53       35.14      2.20 o 
   4  10   7        0.09       -0.35      1.14 o 
   5  10   7        0.24        1.32      1.25 o 
  -7  11   7        9.47       14.93      2.13 o 
  -6  11   7       12.86       17.28      2.47 o 
  -5  11   7        0.08       -0.69      1.08 o 
  -4  11   7       12.19        6.91      1.22 o 
  -3  11   7        6.20        9.48      1.24 o 
  -2  11   7       13.91       15.55      1.92 o 
  -1  11   7        0.33        3.07      2.33 o 
   0  11   7      115.58      106.12      3.92 o 
   1  11   7        4.78        5.83      1.29 o 
   2  11   7       42.20       45.53      2.36 o 
   3  11   7        1.77        3.67      1.20 o 
   4  11   7        1.01        0.53      1.22 o 
  -7  12   7        0.92        1.55      1.75 o 
  -6  12   7        3.43        2.50      1.58 o 
  -5  12   7        0.68        5.19      1.63 o 
  -4  12   7        0.74        0.21      1.01 o 
  -3  12   7        8.57        7.34      1.18 o 
  -2  12   7       11.47       10.60      1.36 o 
  -1  12   7        3.59        5.88      1.39 o 
   0  12   7       22.42       27.29      1.90 o 
   1  12   7       27.28       23.90      1.81 o 
   2  12   7      180.78      201.22      5.05 o 
   3  12   7        5.17        4.51      1.26 o 
  -6  13   7       11.75        8.70      1.92 o 
  -5  13   7        3.20        4.24      1.74 o 
  -4  13   7        0.02        0.27      1.34 o 
  -3  13   7      130.56      140.25      3.41 o 
  -2  13   7        9.04       15.17      1.50 o 
  -1  13   7      236.18      251.33      6.00 o 
   0  13   7        0.48       -0.58      1.75 o 
   1  13   7       15.41       11.47      1.47 o 
   2  13   7       14.39       18.74      2.82 o 
   3  13   7       39.34       43.69      3.81 o 
  -5  14   7       24.88       22.61      2.28 o 
  -4  14   7        2.48        3.75      1.53 o 
  -3  14   7        0.79        0.53      1.28 o 
  -2  14   7        0.09        2.11      1.20 o 
  -1  14   7       73.79       74.40      4.83 o 
   0  14   7        8.89        6.14      1.47 o 
   1  14   7        7.12        8.70      2.36 o 
   2  14   7        0.52        3.22      2.29 o 
  -3  15   7        6.99        4.78      1.37 o 
  -2  15   7        0.69        0.86      1.33 o 
  -1  15   7        9.80       17.06      2.23 o 
   0  15   7      157.54      152.06      4.39 o 
  -8   0   8       32.96       32.23      3.10 o 
  -6   0   8      137.93      132.56      5.11 o 
  -4   0   8      367.49      393.46      8.30 o 
  -2   0   8        2.79        1.95      0.92 o 
   0   0   8      767.77      732.50     13.47 o 
   2   0   8       12.58       14.47      2.10 o 
   4   0   8        3.53        2.97      1.38 o 
   6   0   8        1.23        2.01      1.61 o 
  -9   1   8        5.63        7.14      1.69 o 
  -8   1   8      139.31      138.82      4.07 o 
  -7   1   8        1.06        1.76      1.30 o 
  -6   1   8       58.04       48.39      2.04 o 
  -5   1   8        3.57        3.13      0.86 o 
  -4   1   8       14.14       15.84      1.18 o 
  -3   1   8       22.09       24.57      1.27 o 
  -2   1   8        9.97        8.63      0.82 o 
  -1   1   8      126.31      120.58      2.24 o 
   0   1   8        1.55        5.11      0.80 o 
   1   1   8     2000.30     1911.32     22.51 o 
   2   1   8        0.69       -1.04      1.04 o 
   3   1   8        0.02        0.26      0.90 o 
   4   1   8       20.90       20.59      1.53 o 
   5   1   8       12.97        9.49      1.56 o 
   6   1   8       16.92       18.38      1.57 o 
  -9   2   8        3.53        1.07      1.42 o 
  -8   2   8        4.46        6.81      1.53 o 
  -7   2   8        6.02        8.98      1.45 o 
  -6   2   8        2.93        1.88      1.06 o 
  -5   2   8        4.55        7.05      0.97 o 
  -4   2   8       24.61       32.17      1.46 o 
  -3   2   8      215.98      207.08      3.65 o 
  -2   2   8      687.11      655.28      7.57 o 
  -1   2   8      387.97      357.67      4.64 o 
   0   2   8     1186.81     1146.21     14.03 o 
   1   2   8      328.48      343.43      5.23 o 
   2   2   8       73.38       75.91      2.35 o 
   3   2   8       52.98       57.26      2.45 o 
   4   2   8        9.39       10.92      1.32 o 
   5   2   8        0.44       -0.33      1.08 o 
   6   2   8        4.91        2.14      1.26 o 
  -9   3   8       14.11       20.14      2.06 o 
  -8   3   8        3.49        4.81      1.46 o 
  -7   3   8       19.01       14.72      1.77 o 
  -6   3   8       11.66       15.06      1.43 o 
  -5   3   8       50.87       50.63      1.82 o 
  -4   3   8       36.27       41.17      1.50 o 
  -3   3   8      116.53      117.95      2.62 o 
  -2   3   8        0.02       -0.40      0.62 o 
  -1   3   8      186.35      176.92      3.09 o 
   0   3   8      599.96      582.99     10.36 o 
   1   3   8        0.95        3.64      0.90 o 
   2   3   8        0.02        0.86      0.94 o 
   3   3   8       66.17       75.51      4.15 o 
   4   3   8       29.63       19.50      1.54 o 
   5   3   8       46.04       42.96      2.10 o 
  -9   4   8       48.51       57.62      2.86 o 
  -8   4   8       12.32       16.67      1.85 o 
  -7   4   8        6.73        6.26      1.50 o 
  -6   4   8       45.99       44.13      1.99 o 
  -5   4   8       57.02       48.89      1.84 o 
  -4   4   8       63.19       47.76      1.98 o 
  -3   4   8       15.94       20.18      1.13 o 
  -2   4   8       19.77       20.69      1.11 o 
  -1   4   8        9.51       11.23      1.00 o 
   0   4   8       72.88       73.50      1.99 o 
   1   4   8       33.45       34.96      1.80 o 
   2   4   8        3.15        3.10      1.00 o 
   3   4   8      126.66      126.19      3.56 o 
   4   4   8        9.65       12.83      1.61 o 
   5   4   8       17.84       18.77      1.78 o 
  -9   5   8        5.23        9.10      1.86 o 
  -8   5   8       50.32       52.68      2.62 o 
  -7   5   8       67.70       68.23      4.47 o 
  -6   5   8       80.84       87.23      2.81 o 
  -5   5   8       62.04       69.17      3.06 o 
  -4   5   8      221.04      216.95      3.63 o 
  -3   5   8       95.71       96.26      2.19 o 
  -2   5   8      429.48      399.18      5.43 o 
  -1   5   8       52.96       56.37      1.74 o 
   0   5   8       22.02       22.41      1.37 o 
   1   5   8        0.18        2.40      0.88 o 
   2   5   8       62.60       69.70      3.27 o 
   3   5   8        4.87        2.96      1.18 o 
   4   5   8      233.22      237.45      6.00 o 
   5   5   8       32.84       29.13      2.03 o 
  -9   6   8        0.40       -0.08      1.53 o 
  -8   6   8       35.01       41.95      2.82 o 
  -7   6   8      169.16      173.28      7.73 o 
  -6   6   8      354.06      366.06      6.41 o 
  -5   6   8       99.59      117.05      2.87 o 
  -4   6   8      174.31      173.09      3.16 o 
  -3   6   8        0.40       -0.67      0.67 o 
  -2   6   8       64.37       63.17      1.78 o 
  -1   6   8        7.17        7.51      1.06 o 
   0   6   8       74.76       68.47      2.20 o 
   1   6   8        9.52       13.32      1.50 o 
   2   6   8        4.44        4.24      1.36 o 
   3   6   8        0.93        3.92      1.38 o 
   4   6   8        7.92        5.54      1.82 o 
   5   6   8        1.95        3.35      1.41 o 
  -8   7   8        4.05        2.07      2.37 o 
  -7   7   8       59.68       58.06      2.67 o 
  -6   7   8      148.11      150.03      3.73 o 
  -5   7   8      290.22      296.17      5.44 o 
  -4   7   8       33.61       38.72      1.69 o 
  -3   7   8        5.40        5.74      0.92 o 
  -2   7   8        0.21        1.75      0.85 o 
  -1   7   8       95.04       88.43      2.88 o 
   0   7   8       94.14       89.27      3.19 o 
   1   7   8       30.70       34.63      2.16 o 
   2   7   8        0.31        0.92      1.17 o 
   3   7   8       16.05       18.69      1.84 o 
   4   7   8        3.37        4.64      1.56 o 
   5   7   8        5.21        7.64      1.76 o 
  -8   8   8       20.58       22.67      2.83 o 
  -7   8   8       71.60       81.80      4.72 o 
  -6   8   8        4.73        4.95      1.29 o 
  -5   8   8       62.72       64.53      2.42 o 
  -4   8   8       15.64       16.01      1.29 o 
  -3   8   8        8.09        8.36      1.05 o 
  -2   8   8      380.03      373.47      7.03 o 
  -1   8   8        4.65        6.33      1.38 o 
   0   8   8      194.77      189.33      4.95 o 
   1   8   8       37.59       32.06      3.07 o 
   2   8   8      196.16      180.20      4.86 o 
   3   8   8       37.93       43.82      2.57 o 
   4   8   8        0.03       -1.26      1.26 o 
  -8   9   8        5.67        4.05      1.93 o 
  -7   9   8       78.90       84.77      3.22 o 
  -6   9   8       75.40       79.79      2.73 o 
  -5   9   8        6.90       10.35      1.59 o 
  -4   9   8        3.02        2.39      1.12 o 
  -3   9   8       14.57       15.87      1.41 o 
  -2   9   8        0.46       -0.75      1.22 o 
  -1   9   8       86.16       81.74      3.17 o 
   0   9   8        3.22        2.37      1.51 o 
   1   9   8        2.82        5.48      1.42 o 
   2   9   8       29.70       22.68      1.97 o 
   3   9   8        0.97       -1.31      1.58 o 
   4   9   8        1.56        2.11      1.48 o 
  -7  10   8       10.56        7.55      2.44 o 
  -6  10   8       58.48       63.74      2.86 o 
  -5  10   8       76.72       72.81      3.55 o 
  -4  10   8        4.71        6.08      1.50 o 
  -3  10   8        6.55        7.65      2.17 o 
  -2  10   8       63.75       63.17      2.89 o 
  -1  10   8        0.03       -1.42      1.42 o 
   0  10   8        0.64        1.85      1.30 o 
   1  10   8      208.42      190.50      5.04 o 
   2  10   8        7.48       11.10      2.95 o 
   3  10   8        1.76        3.07      1.43 o 
  -6  11   8        4.91        7.84      1.64 o 
  -5  11   8       39.35       42.19      2.38 o 
  -4  11   8       12.32       15.67      1.69 o 
  -3  11   8       23.40       31.39      1.78 o 
  -2  11   8       64.00       57.96      2.41 o 
  -1  11   8       42.23       50.27      2.59 o 
   0  11   8       15.57        9.24      1.57 o 
   1  11   8        3.64        5.31      1.49 o 
   2  11   8       21.37       23.18      1.97 o 
   3  11   8       30.00       30.93      3.55 o 
  -6  12   8        2.49        1.84      1.98 o 
  -5  12   8       51.07       62.97      5.24 o 
  -4  12   8        0.78        1.15      1.28 o 
  -3  12   8        7.25        9.43      1.45 o 
  -2  12   8      118.50      116.32      3.36 o 
  -1  12   8       52.74       43.27      2.76 o 
   0  12   8       43.69       40.08      2.35 o 
   1  12   8        0.11       -1.08      2.35 o 
   2  12   8       29.98       33.32      2.24 o 
  -5  13   8        3.38        0.29      1.94 o 
  -4  13   8        5.02        5.07      2.67 o 
  -3  13   8        3.00        4.22      1.33 o 
  -2  13   8        0.20       -1.12      1.12 o 
  -1  13   8       46.58       42.61      3.15 o 
   0  13   8        2.70        0.76      1.80 o 
   1  13   8        2.60       -1.04      1.51 o 
  -3  14   8       13.87       15.32      2.38 o 
  -2  14   8        3.45        1.11      1.22 o 
  -1  14   8        6.89        7.08      1.66 o 
  -9   0   9        8.32       16.21      2.85 o 
  -7   0   9      286.03      302.10      9.06 o 
  -5   0   9       15.50       13.85      2.87 o 
  -3   0   9      276.25      251.79      6.11 o 
  -1   0   9      104.00      108.56      4.36 o 
   1   0   9       63.45       69.24      3.78 o 
   3   0   9        0.02        2.15      1.71 o 
  -9   1   9       11.48       13.43      1.95 o 
  -8   1   9       10.02        6.44      1.60 o 
  -7   1   9        9.46        7.59      1.59 o 
  -6   1   9       94.16       96.41      3.26 o 
  -5   1   9        4.99        6.30      1.34 o 
  -4   1   9       44.33       43.75      2.09 o 
  -3   1   9        8.14        7.88      1.35 o 
  -2   1   9        3.89        3.33      1.00 o 
  -1   1   9      224.08      229.11      4.38 o 
   0   1   9      118.77      130.16      3.47 o 
   1   1   9      334.62      337.17      6.34 o 
   2   1   9       38.63       50.70      2.26 o 
   3   1   9        0.51       -0.69      1.38 o 
   4   1   9        5.57        9.49      1.80 o 
  -9   2   9        4.62        3.99      1.65 o 
  -8   2   9        0.20        1.22      1.41 o 
  -7   2   9        0.60        1.48      1.36 o 
  -6   2   9       37.88       31.93      2.41 o 
  -5   2   9       58.89       47.02      2.24 o 
  -4   2   9      264.28      258.11      5.35 o 
  -3   2   9        0.18        0.44      1.24 o 
  -2   2   9      108.72      102.17      2.73 o 
  -1   2   9      109.76      127.72      3.12 o 
   0   2   9        1.46        4.53      1.09 o 
   1   2   9        2.24        7.55      1.29 o 
   2   2   9        0.00       -0.37      2.15 o 
   3   2   9       83.92       89.17      3.53 o 
   4   2   9        3.70        3.69      1.38 o 
  -8   3   9       17.65       21.97      2.01 o 
  -7   3   9        0.08        0.88      1.35 o 
  -6   3   9       14.56        9.61      1.63 o 
  -5   3   9        2.12        1.61      1.17 o 
  -4   3   9        0.00        1.74      1.14 o 
  -3   3   9      160.12      158.32      3.57 o 
  -2   3   9       10.54        9.53      1.19 o 
  -1   3   9       97.51      103.51      2.76 o 
   0   3   9       97.76       93.43      2.63 o 
   1   3   9      270.20      249.04      5.33 o 
   2   3   9      110.90       89.39      3.50 o 
   3   3   9      163.25      161.80      4.86 o 
   4   3   9        1.63        2.89      2.20 o 
  -8   4   9        0.42       -1.23      1.23 o 
  -7   4   9       27.06       33.19      2.23 o 
  -6   4   9       70.25       72.40      2.91 o 
  -5   4   9       46.83       37.61      2.12 o 
  -4   4   9       43.12       41.49      3.22 o 
  -3   4   9      163.10      158.08      5.24 o 
  -2   4   9       84.38       81.24      2.48 o 
  -1   4   9        5.45        7.33      1.60 o 
   0   4   9        0.34        0.68      1.16 o 
   1   4   9        0.01        0.64      1.22 o 
   2   4   9       15.39       16.72      1.86 o 
   3   4   9       29.32       35.17      2.45 o 
   4   4   9       12.20       10.50      1.87 o 
  -8   5   9        2.53        1.10      1.52 o 
  -7   5   9       15.64       18.48      1.92 o 
  -6   5   9        7.94        8.97      1.61 o 
  -5   5   9        0.49        0.44      1.69 o 
  -4   5   9       37.22       31.53      1.94 o 
  -3   5   9      110.91      103.90      3.13 o 
  -2   5   9       33.33       35.42      1.87 o 
  -1   5   9        3.76        2.95      1.35 o 
   0   5   9        0.00       -0.72      1.16 o 
   1   5   9       20.97       17.24      1.82 o 
   2   5   9        0.47        0.85      1.24 o 
   3   5   9      112.73      107.86      3.97 o 
   4   5   9       37.75       36.75      2.58 o 
  -8   6   9       30.13       33.26      2.40 o 
  -7   6   9       10.81       12.21      1.78 o 
  -6   6   9       41.40       46.02      3.70 o 
  -5   6   9      555.79      574.57      9.86 o 
  -4   6   9      156.92      151.65      3.95 o 
  -3   6   9      186.35      161.94      3.97 o 
  -2   6   9       29.60       34.83      2.31 o 
  -1   6   9      105.69      104.38      4.21 o 
   0   6   9        3.16        5.08      1.43 o 
   1   6   9       18.51       14.17      1.77 o 
   2   6   9        0.70        1.06      1.33 o 
   3   6   9       59.65       70.86      3.28 o 
   4   6   9        5.19        6.09      1.75 o 
  -7   7   9      187.63      190.48      4.94 o 
  -6   7   9        0.55        0.95      1.42 o 
  -5   7   9        0.21        5.18      1.51 o 
  -4   7   9        4.80        4.72      2.05 o 
  -3   7   9        0.58       -1.00      1.29 o 
  -2   7   9       88.62       77.86      5.13 o 
  -1   7   9        6.37       13.20      1.75 o 
   0   7   9        7.46        9.80      2.07 o 
   1   7   9       14.99       13.51      1.79 o 
   2   7   9        1.11        4.35      1.48 o 
   3   7   9        6.04        5.77      1.63 o 
  -7   8   9        5.93        9.33      1.81 o 
  -6   8   9      134.23      126.08      4.58 o 
  -5   8   9        6.31        6.82      1.80 o 
  -4   8   9        0.45       -1.40      1.40 o 
  -3   8   9       11.43       12.04      1.82 o 
  -2   8   9       52.93       58.40      2.88 o 
  -1   8   9       14.38       16.46      1.86 o 
   0   8   9        2.65        9.48      1.65 o 
   1   8   9       19.81       27.86      2.18 o 
   2   8   9        0.23        1.56      1.44 o 
   3   8   9        0.97        0.05      1.40 o 
  -7   9   9        3.69        0.88      1.79 o 
  -6   9   9      181.03      214.90      7.57 o 
  -5   9   9        2.29        1.38      1.57 o 
  -4   9   9       24.62       25.04      2.38 o 
  -3   9   9        4.35        3.42      1.47 o 
  -2   9   9        0.78        0.38      1.44 o 
  -1   9   9       64.93       57.08      2.90 o 
   0   9   9        0.40       -1.10      1.27 o 
   1   9   9        4.66        2.22      1.50 o 
   2   9   9      103.16      103.84      3.91 o 
  -6  10   9       17.58       21.70      2.42 o 
  -5  10   9        2.96        0.95      1.61 o 
  -4  10   9       13.73       12.12      1.88 o 
  -3  10   9       25.67       19.59      2.08 o 
  -2  10   9        1.03        1.40      1.41 o 
  -1  10   9        1.33        3.60      1.47 o 
   0  10   9        0.57       -0.55      1.37 o 
   1  10   9        4.03        1.90      2.93 o 
   2  10   9       44.49       52.40      2.89 o 
  -5  11   9        0.06        1.98      1.58 o 
  -4  11   9        0.03       -1.65      1.65 o 
  -3  11   9       34.60       37.00      2.57 o 
  -2  11   9        3.50        2.49      1.95 o 
  -1  11   9        0.13        2.00      2.13 o 
   0  11   9       26.09       32.31      2.32 o 
   1  11   9      134.91      130.83      4.38 o 
  -4  12   9       15.91       16.65      2.11 o 
  -3  12   9       32.16       29.45      2.41 o 
  -2  12   9       35.96       39.20      3.45 o 
  -1  12   9        0.59        0.86      1.43 o 
   0  12   9       23.87       22.34      2.13 o 
  -8   0  10      102.15       94.28      5.21 o 
  -6   0  10      149.76      142.60      5.84 o 
  -4   0  10      139.42      150.24      5.71 o 
  -2   0  10       42.57       39.42      4.44 o 
   0   0  10        3.66       11.10      4.14 o 
   2   0  10       92.72       78.41      6.04 o 
  -8   1  10        3.83        2.49      1.57 o 
  -7   1  10        6.43       11.89      1.83 o 
  -6   1  10        7.80        7.73      2.28 o 
  -5   1  10       43.91       48.52      2.41 o 
  -4   1  10       45.36       42.41      2.28 o 
  -3   1  10       45.62       43.45      2.20 o 
  -2   1  10       47.07       33.30      1.97 o 
  -1   1  10      102.34       89.38      2.97 o 
   0   1  10      293.86      264.07      5.52 o 
   1   1  10        2.33        1.20      1.25 o 
   2   1  10        3.38        3.20      1.61 o 
   3   1  10        5.76       10.08      2.33 o 
  -8   2  10       15.14        8.89      1.82 o 
  -7   2  10       31.35       33.80      2.35 o 
  -6   2  10        5.33        7.53      1.57 o 
  -5   2  10       26.74       21.82      1.88 o 
  -4   2  10       43.00       45.83      2.31 o 
  -3   2  10       21.12       17.53      1.66 o 
  -2   2  10       15.06       16.56      1.82 o 
  -1   2  10       13.34       14.87      2.15 o 
   0   2  10       51.19       52.48      4.30 o 
   1   2  10      374.14      347.23      7.87 o 
   2   2  10       64.88       54.24      4.60 o 
   3   2  10       27.78       28.13      2.46 o 
  -7   3  10       15.51       19.04      2.01 o 
  -6   3  10        0.28       -0.55      1.31 o 
  -5   3  10       82.77       81.24      3.55 o 
  -4   3  10        8.35        6.70      1.46 o 
  -3   3  10       12.14       12.49      1.54 o 
  -2   3  10       28.69       29.44      1.86 o 
  -1   3  10        9.77        8.18      1.37 o 
   0   3  10        2.39        2.57      1.50 o 
   1   3  10      123.75      120.55      4.21 o 
   2   3  10       12.78       17.32      2.12 o 
   3   3  10        5.32        5.88      1.76 o 
  -7   4  10       44.48       53.03      2.76 o 
  -6   4  10        0.02        2.45      1.45 o 
  -5   4  10        0.46        1.84      1.36 o 
  -4   4  10       11.16       14.25      1.72 o 
  -3   4  10        7.08        6.88      1.42 o 
  -2   4  10      127.38      122.05      3.50 o 
  -1   4  10       18.40       11.29      1.72 o 
   0   4  10        3.15        1.46      1.42 o 
   1   4  10       48.47       54.41      5.55 o 
   2   4  10       15.94       14.47      2.01 o 
   3   4  10        2.98        3.89      1.92 o 
  -7   5  10       37.67       31.31      2.38 o 
  -6   5  10        1.04        2.46      1.51 o 
  -5   5  10       47.71       39.98      4.20 o 
  -4   5  10      114.35       94.34      3.22 o 
  -3   5  10        0.47       -0.20      1.35 o 
  -2   5  10       12.69        7.39      1.63 o 
  -1   5  10        2.33        0.85      1.37 o 
   0   5  10       84.61       85.59      3.65 o 
   1   5  10        1.77        3.27      1.88 o 
   2   5  10       13.72       18.93      2.76 o 
  -7   6  10        4.52        1.25      1.56 o 
  -6   6  10       54.03       54.35      3.18 o 
  -5   6  10       64.60       74.92      3.08 o 
  -4   6  10       24.12       25.06      2.50 o 
  -3   6  10        0.31        2.05      2.04 o 
  -2   6  10        0.84       -1.04      1.33 o 
  -1   6  10       43.31       34.15      2.45 o 
   0   6  10       18.13       15.67      3.07 o 
   1   6  10       13.98       18.97      2.18 o 
   2   6  10        0.04        1.89      1.55 o 
  -6   7  10      131.56      128.00      4.77 o 
  -5   7  10      102.43      117.81      4.50 o 
  -4   7  10       19.21       13.45      2.04 o 
  -3   7  10        0.22       -0.46      1.37 o 
  -2   7  10      159.25      158.90      4.88 o 
  -1   7  10        0.96        1.58      1.47 o 
   0   7  10       13.56       22.83      2.13 o 
   1   7  10       22.29       22.39      2.22 o 
   2   7  10        6.17        9.97      1.81 o 
  -6   8  10        1.18        2.02      1.86 o 
  -5   8  10        1.12        1.42      1.69 o 
  -4   8  10       35.76       34.23      2.62 o 
  -3   8  10        6.79        8.30      1.85 o 
  -2   8  10       12.40       13.27      1.95 o 
  -1   8  10        1.52       -0.66      1.37 o 
   0   8  10        7.87        8.88      1.77 o 
   1   8  10        1.38        2.06      1.58 o 
  -5   9  10       27.00       27.64      2.60 o 
  -4   9  10        0.54        0.44      1.57 o 
  -3   9  10        0.92        2.01      1.58 o 
  -2   9  10       20.52       16.90      2.09 o 
  -1   9  10       27.13       26.97      2.34 o 
   0   9  10        2.89        3.99      1.60 o 
  -4  10  10        0.04        0.66      1.62 o 
  -3  10  10        3.21        4.54      1.71 o 
  -2  10  10       21.98       21.49      2.24 o 
  -1  10  10        7.76        5.88      1.77 o 
  -5   0  11        0.01        3.37      1.98 o 
  -3   0  11       25.62       30.28      2.99 o 
  -1   0  11        5.29        3.73      2.46 o 
   1   0  11       27.60       39.07      4.71 o 
  -6   1  11       14.73       12.57      1.90 o 
  -5   1  11       10.19        7.96      2.40 o 
  -4   1  11       63.41       62.94      2.84 o 
  -3   1  11       47.27       47.39      2.42 o 
  -2   1  11        0.15       -0.27      1.26 o 
  -1   1  11        4.02        3.29      1.34 o 
   0   1  11       16.51       29.01      2.79 o 
   1   1  11       64.53       61.01      3.22 o 
  -6   2  11        2.12        0.36      1.72 o 
  -5   2  11        6.02        3.34      1.51 o 
  -4   2  11        0.19        1.61      2.10 o 
  -3   2  11        0.00        0.78      1.33 o 
  -2   2  11       18.67       14.39      1.71 o 
  -1   2  11       15.58       18.78      2.11 o 
   0   2  11        1.25        3.90      2.15 o 
   1   2  11      219.30      200.70      6.59 o 
  -6   3  11        2.13       -0.23      1.44 o 
  -5   3  11        5.39        0.60      1.40 o 
  -4   3  11       12.11       15.48      1.79 o 
  -3   3  11       39.42       36.47      2.22 o 
  -2   3  11        4.10        2.53      1.59 o 
  -1   3  11        0.64       -1.42      1.42 o 
   0   3  11      116.69      119.42      4.89 o 
   1   3  11        4.27        6.59      1.92 o 
  -6   4  11        4.00        3.75      1.61 o 
  -5   4  11       10.21       11.61      1.80 o 
  -4   4  11       39.37       40.64      3.06 o 
  -3   4  11       12.63        7.47      1.93 o 
  -2   4  11       25.64       22.83      2.26 o 
  -1   4  11       35.77       32.28      2.47 o 
   0   4  11       65.09       60.71      3.22 o 
   1   4  11        6.69        3.41      1.83 o 
  -5   5  11       14.94       14.65      2.25 o 
  -4   5  11        2.01       -1.20      1.59 o 
  -3   5  11       55.48       52.08      3.02 o 
  -2   5  11        0.17        0.21      1.47 o 
  -1   5  11       14.51       14.15      2.04 o 
   0   5  11       18.14       22.12      2.34 o 
  -5   6  11        0.30        0.62      2.21 o 
  -4   6  11        2.83        5.79      1.94 o 
  -3   6  11        5.72        9.45      1.99 o 
  -2   6  11        0.15       -1.12      1.41 o 
  -1   6  11        0.26        0.61      1.49 o 
   0   6  11        1.70       -1.02      1.51 o 
  -4   7  11        5.36        5.30      1.89 o 
  -3   7  11        6.43        8.87      1.95 o 
  -2   7  11       13.13       11.00      2.06 o 
  -1   7  11       14.67       18.89      2.28 o 
                                                 
